# Supplementary material for: Mycobacterium tuberculosis epidemiology in Oman: whole-genome sequencing uncovers transmission pathways
Source: Microbiol Spectr. 2023 Sep 28;11(5):e02420-23. doi: 10.1128/spectrum.02420-23 (PMC10581073; doi:10.1128/spectrum.02420-23)
Supplement: Table S2 — Accession numbers of isolates downloaded from SRA. [file spectrum.02420-23-s0003.xlsx]

## Sheet: Sheet1
Supplementary Table 2: Accession numbers of Isolates downloaded from SRA (n=593). Legend: To examine the relatedness of M. tuberculosis lineages in Oman with those in the expatriate’s countries of origin, we created a database of publicly available isolates from Bangladesh, Tanzania, Philippines, India and Pakistan. We downloaded the raw FASTQs from the Sequence Read Archive.
Isolate name	Country of origin
SRX2635777	Philippines
SRX2635776	Philippines
SRX2635775	Philippines
SRX2635774	Philippines
SRX2635773	Philippines
SRX2635772	Philippines
SRX2635771	Philippines
SRX2635770	Philippines
SRX2635769	Philippines
SRX2635768	Philippines
SRX11806119	India
SRX11806118	India
SRX11806117	India
SRX11806116	India
SRX11806115	India
SRX11806114	India
SRX11806113	India
SRX11806112	India
SRX11806111	India
SRX11806110	India
SRX11806109	India
SRX11806108	India
SRX11806107	India
SRX11806106	India
SRX11806105	India
SRX11806104	India
SRX11806103	India
SRX11806102	India
SRX11806101	India
SRX11806100	India
SRX11806099	India
SRX11806098	India
SRX11806097	India
SRX11806096	India
SRX11806095	India
SRX11764882	India
SRX11764881	India
SRX11764880	India
SRX11764879	India
SRX11764878	India
SRX11764877	India
SRX11764876	India
SRX11764875	India
SRX11764874	India
SRX11764873	India
SRX11764872	India
SRX11764871	India
SRX11764870	India
SRX11764869	India
SRX11764868	India
SRX11764867	India
SRX11764866	India
SRX11764865	India
SRX11764864	India
SRX11764863	India
SRX11764862	India
SRX11764861	India
SRX11666897	India
SRX11666896	India
SRX11666895	India
SRX11666894	India
SRX11666893	India
SRX11666892	India
SRX11666891	India
SRX11666890	India
SRX11666889	India
SRX11666888	India
SRX11666887	India
SRX11666886	India
SRX11666885	India
SRX11666884	India
SRX11666883	India
SRX11666882	India
SRX11666881	India
SRX11666880	India
SRX11528138	India
SRX7372348	India
SRX5802345	India
SRX5235202	India
SRX5234855	India
SRX5192065	India
SRX5192064	India
SRX5192065	India
SRX5192064	India
SRX5185639	India
SRX5185638	India
SRX5185637	India
SRX5185636	India
SRX5185635	India
SRX5185634	India
SRX5185633	India
SRX5185632	India
SRX5185631	India
SRX5185630	India
SRX4833845	India
SRX4833844	India
SRX4451301	India
SRX4451300	India
SRX4451299	India
SRX4451298	India
SRX4451297	India
SRX4451296	India
SRX4451295	India
SRX4451294	India
SRX4451293	India
SRX4451292	India
SRX4451291	India
SRX4451290	India
SRX4451289	India
SRX4451288	India
SRX4451287	India
SRX4451286	India
SRX4451285	India
SRX4451284	India
SRX4451283	India
SRX4451282	India
SRX4451281	India
SRX4451280	India
SRX4451279	India
SRX4451278	India
SRX4451277	India
SRX4451276	India
SRX4451275	India
SRX4451274	India
SRX4451273	India
SRX4451272	India
SRX4451271	India
SRX4451270	India
SRX4451269	India
SRX4451268	India
SRX4451267	India
SRX4451266	India
SRX4451265	India
SRX4451264	India
SRX4451263	India
SRX4451262	India
SRX4451261	India
SRX4451260	India
SRX4451259	India
SRX4451258	India
SRX4451257	India
SRX4451256	India
SRX4451255	India
SRX4451254	India
SRX4451253	India
SRX2638164	India
SRX2638163	India
SRX2638162	India
SRX2638161	India
SRX2638160	India
SRX2638159	India
SRX2638158	India
SRX2638157	India
SRX2638156	India
SRX2638155	India
SRX2638154	India
SRX2638153	India
SRX2638152	India
SRX2638151	India
SRX2638150	India
SRX2638149	India
SRX2638148	India
SRX2638147	India
SRX2638146	India
SRX2638145	India
SRX2638144	India
SRX2638143	India
SRX2638142	India
SRX2638141	India
SRX2638140	India
SRX2638139	India
SRX2638138	India
SRX2638137	India
SRX2638136	India
SRX2638135	India
SRX2638134	India
SRX2638133	India
SRX2638132	India
SRX2638131	India
SRX2638130	India
SRX2638129	India
SRX2638128	India
SRX2638127	India
SRX2638126	India
SRX2638125	India
SRX2638124	India
SRX2638123	India
SRX2638122	India
SRX2638121	India
SRX2638120	India
SRX2638119	India
SRX2638118	India
SRX2638117	India
SRX2638116	India
SRX2638115	India
SRX2638114	India
SRX2638113	India
SRX2638112	India
SRX2638111	India
SRX2638110	India
SRX2638109	India
SRX2638108	India
SRX2638107	India
SRX2638106	India
SRX2638105	India
SRX2638104	India
SRX2638103	India
SRX2638102	India
SRX2638101	India
SRX2638100	India
SRX2638099	India
SRX2638098	India
SRX2638097	India
SRX2638096	India
SRX2638095	India
SRX2638094	India
SRX2638093	India
SRX2638092	India
SRX2638091	India
SRX2638090	India
SRX2638089	India
SRX2638088	India
SRX2638087	India
SRX2638086	India
SRX2638085	India
SRX2638084	India
SRX2638083	India
SRX2638082	India
SRX2638081	India
SRX2638080	India
SRX2638079	India
SRX2638078	India
SRX2638077	India
SRX2638076	India
SRX2638075	India
SRX2638074	India
SRX2638073	India
SRX2638072	India
SRX2638071	India
SRX2638070	India
SRX2638069	India
SRX2638068	India
SRX2638067	India
SRX2638066	India
SRX2638065	India
SRX2638064	India
SRX2638063	India
SRX2638062	India
SRX2638061	India
SRX2638060	India
SRX2638059	India
SRX2638058	India
SRX2638057	India
SRX2638056	India
SRX2638055	India
SRX2638054	India
SRX2638053	India
SRX2638052	India
SRX2638051	India
SRX2638050	India
SRX2638049	India
SRX2638048	India
SRX2638047	India
SRX2638046	India
SRX2638045	India
SRX2638044	India
SRX2638043	India
SRX2638042	India
SRX2638041	India
SRX2638040	India
SRX2638039	India
SRX2638038	India
SRX2638037	India
SRX2638036	India
SRX2638035	India
SRX2638034	India
SRX2638033	India
SRX2638032	India
SRX2638031	India
SRX2638030	India
SRX2638029	India
SRX2638028	India
SRX2638027	India
SRX2638026	India
SRX2638025	India
SRX2638024	India
SRX2638023	India
SRX2638022	India
SRX2638021	India
SRX2638020	India
SRX2638019	India
SRX2638018	India
SRX2638017	India
SRX2638016	India
SRX2638015	India
SRX2638014	India
SRX2638013	India
SRX2638012	India
SRX2638011	India
SRX2638010	India
SRX2638009	India
SRX2638008	India
SRX2638007	India
SRX2638006	India
SRX2638005	India
SRX2638004	India
SRX2638003	India
SRX2638002	India
SRX2638001	India
SRX2638000	India
SRX2637999	India
SRX2637998	India
SRX2637997	India
SRX2637996	India
SRX2637995	India
SRX2637994	India
SRX2637993	India
SRX2637992	India
SRX2637991	India
SRX2637990	India
SRX2637989	India
SRX2637988	India
SRX2637987	India
SRX2637986	India
SRX2637985	India
SRX2637984	India
SRX2637983	India
SRX2637982	India
SRX2637981	India
SRX2637980	India
SRX2637979	India
SRX2637978	India
SRX2637977	India
SRX2637976	India
SRX2637975	India
SRX2637974	India
SRX2637973	India
SRX2637972	India
SRX2637971	India
SRX2637970	India
SRX2637969	India
SRX2637968	India
SRX2637967	India
SRX2637966	India
SRX2637965	India
SRX2637959	India
SRX2637958	India
SRX2637957	India
SRX2637956	India
SRX2637955	India
SRX2637954	India
SRX2637953	India
SRX2637952	India
SRX2637951	India
SRX2637950	India
SRX2637949	India
SRX2637948	India
SRX2637947	India
SRX2637946	India
SRX2637945	India
SRX2637944	India
SRX2637943	India
SRX2637942	India
SRX2637941	India
SRX2637940	India
SRX2637939	India
SRX2637938	India
SRX2637937	India
SRX2637936	India
SRX2637935	India
SRX2637934	India
SRX2637933	India
SRX2637932	India
SRX2637931	India
SRX2637930	India
SRX2637929	India
SRX2637928	India
SRX2637927	India
SRX2637926	India
SRX2637925	India
SRX2637924	India
SRX2637923	India
SRX2637922	India
SRX2637921	India
SRX2637920	India
SRX2637919	India
SRX2637918	India
SRX2637917	India
SRX2637916	India
SRX2637915	India
SRX2637914	India
SRX2637913	India
SRX2637912	India
SRX2637911	India
SRX2637910	India
SRX2637909	India
SRX2637908	India
SRX2637907	India
SRX2637906	India
SRX2637905	India
SRX2637904	India
SRX2637903	India
SRX2637902	India
SRX2637901	India
SRX2637900	India
SRX2637899	India
SRX2637898	India
SRX2637897	India
SRX2637896	India
SRX2637895	India
SRX2637894	India
SRX2637893	India
SRX2637892	India
SRX2637891	India
SRX2637890	India
SRX2637889	India
SRX2637888	India
SRX2637887	India
SRX2637886	India
SRX2613973	India
SRX2613972	India
SRX2613971	India
SRX2613970	India
SRX2613969	India
SRX2768752	Bangladesh
SRX2768751	Bangladesh
SRX2768750	Bangladesh
SRX2768749	Bangladesh
SRX2768748	Bangladesh
SRX2768747	Bangladesh
SRX2768746	Bangladesh
SRX2768745	Bangladesh
SRX2768744	Bangladesh
SRX2768743	Bangladesh
SRX2768742	Bangladesh
SRX2768741	Bangladesh
SRX2768740	Bangladesh
SRX2768739	Bangladesh
SRX2768738	Bangladesh
SRX2768737	Bangladesh
SRX2768736	Bangladesh
SRX2768735	Bangladesh
SRX2768734	Bangladesh
SRX2768733	Bangladesh
SRX2768732	Bangladesh
SRX2768731	Bangladesh
SRX2768730	Bangladesh
SRX2768729	Bangladesh
SRX2768728	Bangladesh
SRX2768727	Bangladesh
SRX2768726	Bangladesh
SRX2768725	Bangladesh
SRX2768724	Bangladesh
SRX2768723	Bangladesh
SRX2768722	Bangladesh
SRX2768721	Bangladesh
SRX2768720	Bangladesh
SRX2768719	Bangladesh
SRX2768718	Bangladesh
SRX2768717	Bangladesh
SRX2768716	Bangladesh
SRX2768715	Bangladesh
SRX2768714	Bangladesh
SRX2768713	Bangladesh
SRX2768712	Bangladesh
SRX2768711	Bangladesh
SRX2768710	Bangladesh
SRX2768709	Bangladesh
SRX2768708	Bangladesh
SRX2768707	Bangladesh
SRX2768706	Bangladesh
SRX2768705	Bangladesh
SRX2768704	Bangladesh
SRX2768703	Bangladesh
SRX2768702	Bangladesh
SRX2768701	Bangladesh
SRX2768700	Bangladesh
SRX2768699	Bangladesh
SRX2768698	Bangladesh
SRX2768697	Bangladesh
SRX2768696	Bangladesh
SRX2768695	Bangladesh
SRX2768694	Bangladesh
SRX2768693	Bangladesh
SRX2768692	Bangladesh
SRX2768691	Bangladesh
SRX2768690	Bangladesh
SRX2768689	Bangladesh
SRX2768688	Bangladesh
SRX2768687	Bangladesh
SRX2768686	Bangladesh
SRX2768685	Bangladesh
SRX2768684	Bangladesh
SRX2768683	Bangladesh
SRX2768682	Bangladesh
SRX2768681	Bangladesh
SRX2768680	Bangladesh
SRX2768679	Bangladesh
SRX2768678	Bangladesh
SRX2768677	Bangladesh
SRX2768676	Bangladesh
SRX2768675	Bangladesh
SRX2768674	Bangladesh
SRX2768673	Bangladesh
SRX2768672	Bangladesh
SRX2768671	Bangladesh
SRX2768670	Bangladesh
SRX2768669	Bangladesh
SRX2768668	Bangladesh
SRX2768667	Bangladesh
SRX11090214	Pakistan
SRX11007307	Pakistan
SRX11002702	Pakistan
SRX10462568	Pakistan
SRX10462567	Pakistan
SRX10462566	Pakistan
SRX10462565	Pakistan
SRX10462564	Pakistan
SRX10462563	Pakistan
SRX10462562	Pakistan
SRX10462561	Pakistan
SRX10462560	Pakistan
SRX10462559	Pakistan
SRX10462558	Pakistan
SRX10462557	Pakistan
SRX10462556	Pakistan
SRX10462555	Pakistan
SRX10462554	Pakistan
SRX10462553	Pakistan
SRX10462552	Pakistan
SRX10462551	Pakistan
SRX10462550	Pakistan
SRX10462549	Pakistan
SRX10462548	Pakistan
SRX10462547	Pakistan
SRX10462546	Pakistan
SRX10462545	Pakistan
SRX10462544	Pakistan
SRX10462543	Pakistan
SRX10462542	Pakistan
SRX10462541	Pakistan
SRX10462540	Pakistan
SRX10462539	Pakistan
SRX10462538	Pakistan
SRX10462537	Pakistan
SRX10462536	Pakistan
SRX10462535	Pakistan
SRX10462534	Pakistan
SRX10462533	Pakistan
SRX10462532	Pakistan
SRX10462531	Pakistan
SRX10462530	Pakistan
SRX10462529	Pakistan
SRX10462528	Pakistan
SRX10462527	Pakistan
SRX10462526	Pakistan
SRX10462525	Pakistan
SRX10462524	Pakistan
SRX10462523	Pakistan
SRX10462522	Pakistan
SRX10462521	Pakistan
SRX8209345	Pakistan
SRX8202670	Pakistan
SRX5354712	Pakistan
SRX5354711	Pakistan
SRX5354710	Pakistan
SRX5354709	Pakistan
SRX5354708	Pakistan
SRX5354707	Pakistan
SRX5354706	Pakistan
SRX5354705	Pakistan
SRX5354704	Pakistan
SRX2768553	Tanzania
SRX2768552	Tanzania
SRX2768551	Tanzania
SRX2768550	Tanzania
SRX2768549	Tanzania
SRX2768548	Tanzania
SRX2768547	Tanzania
SRX2768546	Tanzania
SRX2768545	Tanzania
SRX2768544	Tanzania
SRX2768543	Tanzania
SRX2768542	Tanzania
SRX2768541	Tanzania
SRX2768540	Tanzania
SRX2768539	Tanzania
SRX2768538	Tanzania
SRX2768537	Tanzania
SRX2768536	Tanzania
SRX2768535	Tanzania
SRX2768534	Tanzania
SRX2768533	Tanzania
