# Supplementary material for: Mycobacterium tuberculosis epidemiology in Oman: whole-genome sequencing uncovers transmission pathways
Source: Microbiol Spectr. 2023 Sep 28;11(5):e02420-23. doi: 10.1128/spectrum.02420-23 (PMC10581073; doi:10.1128/spectrum.02420-23)
Supplement: Table S3 — Final list of publicly available and local genomes used in pangenome analysis. [file spectrum.02420-23-s0004.xlsx]

## Sheet: 112822_Final_isolates_included
Supplementary Table 3: Final list of publicly available and local genomes used in pangenome analysis Legend: Downloaded publicly available TB sequences were compared with local isolates and filtered out of downstream pangenome analysis if average nucleotide identity (ANI) was less than 95% as determined by FastANI
Tree node ID	Country of origin
D3334_18	Oman
D3450_18	Oman
D3452_18	Oman
D3776_18	Oman
D4246_14	Oman
D4495_18	Oman
D481_18	Oman
D541_18	Oman
D740_18	Oman
H1013_19	Oman
H2287_19	Oman
H2602_19	Oman
H3257_19	Oman
H3916_19	Oman
H4199_19	Oman
H4428_19	Oman
H4447_19	Oman
H4884_19	Oman
H5018_19	Oman
H5165_19	Oman
H5174_19	Oman
H5335_19	Oman
H5348_19	Oman
H5383_19	Oman
H5546_19	Oman
H5661_19	Oman
H5731_19	Oman
H5872_19	Oman
H6024_19	Oman
H6065_19	Oman
H7074_19	Oman
H7281_19	Oman
H7534_19	Oman
H8076_19	Oman
H8121_19	Oman
H8306_19	Oman
H8675_19	Oman
H8909_19	Oman
H947_19	Oman
S1031_18	Oman
S1154_18	Oman
S1199_18	Oman
S133_18	Oman
S139_18	Oman
S1428_18	Oman
S1495_18	Oman
S1996_18	Oman
S2109_18	Oman
S2257_18	Oman
S237_18	Oman
S313_18	Oman
S3567_18	Oman
S389_18	Oman
S390_18	Oman
S4190_18	Oman
S4278_18	Oman
S441_18	Oman
S504_18	Oman
S556_18	Oman
S5725_19	Oman
S5743_19	Oman
S579_18	Oman
S602_18	Oman
S673_18	Oman
S692_18	Oman
S698_18	Oman
S768_18	Oman
S996_18	Oman
SRX10462521	Pakistan
SRX10462522	Pakistan
SRX10462523	Pakistan
SRX10462524	Pakistan
SRX10462525	Pakistan
SRX10462526	Pakistan
SRX10462527	Pakistan
SRX10462528	Pakistan
SRX10462529	Pakistan
SRX10462530	Pakistan
SRX10462531	Pakistan
SRX10462532	Pakistan
SRX10462533	Pakistan
SRX10462534	Pakistan
SRX10462535	Pakistan
SRX10462536	Pakistan
SRX10462537	Pakistan
SRX10462538	Pakistan
SRX10462539	Pakistan
SRX10462541	Pakistan
SRX10462542	Pakistan
SRX10462543	Pakistan
SRX10462544	Pakistan
SRX10462545	Pakistan
SRX10462546	Pakistan
SRX10462547	Pakistan
SRX10462548	Pakistan
SRX10462549	Pakistan
SRX10462551	Pakistan
SRX10462552	Pakistan
SRX10462553	Pakistan
SRX10462555	Pakistan
SRX10462556	Pakistan
SRX10462558	Pakistan
SRX10462559	Pakistan
SRX10462560	Pakistan
SRX10462561	Pakistan
SRX10462562	Pakistan
SRX10462563	Pakistan
SRX10462564	Pakistan
SRX10462565	Pakistan
SRX10462566	Pakistan
SRX10462567	Pakistan
SRX10462568	Pakistan
SRX11528138	India
SRX11666880	India
SRX11666881	India
SRX11666882	India
SRX11666883	India
SRX11666884	India
SRX11666885	India
SRX11666886	India
SRX11666887	India
SRX11666888	India
SRX11666889	India
SRX11666890	India
SRX11666891	India
SRX11666892	India
SRX11666893	India
SRX11666894	India
SRX11666895	India
SRX11666896	India
SRX11666897	India
SRX11764861	India
SRX11764862	India
SRX11764863	India
SRX11764864	India
SRX11764865	India
SRX11764866	India
SRX11764867	India
SRX11764868	India
SRX11764869	India
SRX11764870	India
SRX11764871	India
SRX11764872	India
SRX11764873	India
SRX11764874	India
SRX11764875	India
SRX11764876	India
SRX11764877	India
SRX11764878	India
SRX11764879	India
SRX11764880	India
SRX11764881	India
SRX11764882	India
SRX11806095	India
SRX11806096	India
SRX11806097	India
SRX11806098	India
SRX11806099	India
SRX11806100	India
SRX11806101	India
SRX11806102	India
SRX11806103	India
SRX11806104	India
SRX11806105	India
SRX11806106	India
SRX11806107	India
SRX11806108	India
SRX11806109	India
SRX11806110	India
SRX11806111	India
SRX11806112	India
SRX11806113	India
SRX11806114	India
SRX11806115	India
SRX11806116	India
SRX11806117	India
SRX11806118	India
SRX2613969	India
SRX2613970	India
SRX2613971	India
SRX2613972	India
SRX2613973	India
SRX2635769	Philippines
SRX2635770	Philippines
SRX2635771	Philippines
SRX2635772	Philippines
SRX2635773	Philippines
SRX2635774	Philippines
SRX2635775	Philippines
SRX2635776	Philippines
SRX2637886	India
SRX2637887	India
SRX2637888	India
SRX2637889	India
SRX2637890	India
SRX2637891	India
SRX2637892	India
SRX2637893	India
SRX2637894	India
SRX2637898	India
SRX2637899	India
SRX2637901	India
SRX2637902	India
SRX2637903	India
SRX2637904	India
SRX2637905	India
SRX2637906	India
SRX2637907	India
SRX2637910	India
SRX2637912	India
SRX2637913	India
SRX2637915	India
SRX2637916	India
SRX2637917	India
SRX2637918	India
SRX2637919	India
SRX2637920	India
SRX2637921	India
SRX2637922	India
SRX2637923	India
SRX2637924	India
SRX2637925	India
SRX2637926	India
SRX2637927	India
SRX2637929	India
SRX2637930	India
SRX2637931	India
SRX2637932	India
SRX2637933	India
SRX2637934	India
SRX2637935	India
SRX2637936	India
SRX2637937	India
SRX2637939	India
SRX2637940	India
SRX2637941	India
SRX2637942	India
SRX2637943	India
SRX2637944	India
SRX2637945	India
SRX2637946	India
SRX2637947	India
SRX2637949	India
SRX2637950	India
SRX2637951	India
SRX2637952	India
SRX2637954	India
SRX2637955	India
SRX2637956	India
SRX2637957	India
SRX2637958	India
SRX2637959	India
SRX2637965	India
SRX2637966	India
SRX2637967	India
SRX2637968	India
SRX2637969	India
SRX2637970	India
SRX2637972	India
SRX2637973	India
SRX2637974	India
SRX2637975	India
SRX2637977	India
SRX2637978	India
SRX2637979	India
SRX2637980	India
SRX2637982	India
SRX2637983	India
SRX2637984	India
SRX2637985	India
SRX2637987	India
SRX2637988	India
SRX2637990	India
SRX2637994	India
SRX2637997	India
SRX2637998	India
SRX2637999	India
SRX2638000	India
SRX2638002	India
SRX2638004	India
SRX2638005	India
SRX2638007	India
SRX2638009	India
SRX2638010	India
SRX2638011	India
SRX2638012	India
SRX2638013	India
SRX2638014	India
SRX2638015	India
SRX2638017	India
SRX2638018	India
SRX2638019	India
SRX2638020	India
SRX2638021	India
SRX2638022	India
SRX2638024	India
SRX2638025	India
SRX2638027	India
SRX2638028	India
SRX2638029	India
SRX2638030	India
SRX2638031	India
SRX2638032	India
SRX2638033	India
SRX2638035	India
SRX2638037	India
SRX2638040	India
SRX2638041	India
SRX2638042	India
SRX2638043	India
SRX2638044	India
SRX2638045	India
SRX2638046	India
SRX2638047	India
SRX2638048	India
SRX2638049	India
SRX2638050	India
SRX2638051	India
SRX2638052	India
SRX2638053	India
SRX2638054	India
SRX2638055	India
SRX2638056	India
SRX2638057	India
SRX2638060	India
SRX2638061	India
SRX2638062	India
SRX2638064	India
SRX2638065	India
SRX2638067	India
SRX2638069	India
SRX2638070	India
SRX2638071	India
SRX2638072	India
SRX2638073	India
SRX2638074	India
SRX2638075	India
SRX2638076	India
SRX2638078	India
SRX2638079	India
SRX2638081	India
SRX2638082	India
SRX2638083	India
SRX2638084	India
SRX2638085	India
SRX2638086	India
SRX2638087	India
SRX2638088	India
SRX2638090	India
SRX2638092	India
SRX2638094	India
SRX2638095	India
SRX2638096	India
SRX2638097	India
SRX2638098	India
SRX2638099	India
SRX2638100	India
SRX2638101	India
SRX2638102	India
SRX2638103	India
SRX2638104	India
SRX2638107	India
SRX2638108	India
SRX2638109	India
SRX2638112	India
SRX2638113	India
SRX2638114	India
SRX2638117	India
SRX2638119	India
SRX2638120	India
SRX2638121	India
SRX2638122	India
SRX2638124	India
SRX2638126	India
SRX2638127	India
SRX2638128	India
SRX2638129	India
SRX2638131	India
SRX2638132	India
SRX2638133	India
SRX2638134	India
SRX2638135	India
SRX2638136	India
SRX2638137	India
SRX2638138	India
SRX2638139	India
SRX2638140	India
SRX2638141	India
SRX2638143	India
SRX2638144	India
SRX2638145	India
SRX2638147	India
SRX2638151	India
SRX2638152	India
SRX2638156	India
SRX2638157	India
SRX2638158	India
SRX2638159	India
SRX2638161	India
SRX2638164	India
SRX4451253	India
SRX4451254	India
SRX4451255	India
SRX4451256	India
SRX4451257	India
SRX4451258	India
SRX4451259	India
SRX4451260	India
SRX4451262	India
SRX4451263	India
SRX4451264	India
SRX4451265	India
SRX4451267	India
SRX4451268	India
SRX4451269	India
SRX4451270	India
SRX4451271	India
SRX4451272	India
SRX4451273	India
SRX4451274	India
SRX4451275	India
SRX4451276	India
SRX4451277	India
SRX4451278	India
SRX4451279	India
SRX4451280	India
SRX4451281	India
SRX4451282	India
SRX4451283	India
SRX4451284	India
SRX4451285	India
SRX4451286	India
SRX4451287	India
SRX4451288	India
SRX4451289	India
SRX4451290	India
SRX4451291	India
SRX4451292	India
SRX4451293	India
SRX4451294	India
SRX4451295	India
SRX4451296	India
SRX4451297	India
SRX4451298	India
SRX4451299	India
SRX4451300	India
SRX4451301	India
SRX4833844	India
SRX4833845	India
SRX5185630	India
SRX5185631	India
SRX5185632	India
SRX5185633	India
SRX5185634	India
SRX5185635	India
SRX5185636	India
SRX5185637	India
SRX5185638	India
SRX5185639	India
SRX5354712	Pakistan
SRX7372348	India
SRX8202670	Pakistan
SRX8209345	Pakistan
