# Supplementary material for: Mycobacterium tuberculosis epidemiology in Oman: whole-genome sequencing uncovers transmission pathways
Source: Microbiol Spectr. 2023 Sep 28;11(5):e02420-23. doi: 10.1128/spectrum.02420-23 (PMC10581073; doi:10.1128/spectrum.02420-23)
Supplement: Table S4 — Core-genome SNP distance matrix for local isolates. [file spectrum.02420-23-s0005.xlsx]

## Sheet: core-genome.distance
Supplementary Table 4 Title: Core-genome SNP distance matrix for local isolates (n=68). Legend: Potential transmission and relatedness were assessed by generating a core-genome SNP distance matrix calculated using snp-dists. A snp distance < 12 was considered as a WGS cluster and potential case of transmission.
	D3334_18	D3450_18	D3452_18	D3776_18	D4495_18	D481_18	D541_18	D740_18	H1013_19	H2287_19	H2602_19	H3257_19	H3916_19	H4199_19	H4428_19	H4447_19	H4884_19	H5018_19	H5165_19	H5174_19	H5335_19	H5348_19	H5383_19	H5546_19	H5661_19	H5731_19	H5872_19	H6024_19	H6065_19	H7074_19	H7281_19	H7534_19	H8076_19	H8121_19	H8306_19	H8675_19	H8909_19	H947_19	S1031_18	S1154_18	S1199_18	S11_2018	S133_18	S139_18	S1428_18	S1495_18	S1996_18	S2109_18	S2257_18
D3334_18	0	173	2998	337	2824	3006	1485	2725	1366	3017	3056	1418	3164	3084	3005	285	1393	2772	1496	1395	3367	1570	1296	3085	2866	2813	2630	1377	1563	1629	1262	1256	3076	2955	3003	1246	1648	2986	2992	1281	1324	2940	2958	3056	1452	1608	1596	3035	1376
D3450_18	173	0	2922	254	2751	2928	1401	2651	1280	2954	2982	1334	3087	3010	2931	335	1309	2697	1418	1312	3296	1489	1212	3008	2790	2735	2558	1293	1482	1546	1180	1173	3001	2881	2925	1163	1566	2923	2918	1210	1245	2867	2883	2982	1368	1525	1512	2959	1296
D3452_18	2998	2922	0	2931	1745	1343	2834	1070	2769	1281	1347	2758	1512	1851	1745	3102	2682	1694	2862	2772	2124	2743	2706	1446	1347	1147	1580	2766	2843	2876	2565	2596	1319	128	1449	2656	2797	1257	1281	2682	2647	1724	1795	1824	3004	2952	2904	482	2804
D3776_18	337	254	2931	0	2763	2948	1410	2663	1290	2966	2996	1344	3097	3026	2941	439	1320	2715	1424	1320	3293	1498	1222	3016	2806	2751	2571	1305	1488	1559	1189	1182	3019	2890	2934	1174	1574	2937	2932	1222	1258	2882	2898	2998	1377	1531	1524	2972	1306
D4495_18	2824	2751	1745	2763	0	1895	2697	1670	2632	1950	2043	2606	2123	1670	1566	2931	2545	616	2724	2631	1870	2602	2547	2038	1753	1724	462	2623	2713	2842	2524	2507	1999	1745	2045	2522	2865	1950	1951	2544	2507	1546	1607	1645	2863	2817	2774	1785	2665
D481_18	3006	2928	1343	2948	1895	0	2825	1079	2627	1319	1426	2724	1981	2048	1932	3622	2648	1846	2809	2773	2287	2725	2700	1916	1453	309	1693	2757	2805	2870	2560	2585	1932	1330	1909	2655	2995	1270	1332	2659	2624	1919	2000	2040	2983	2920	2872	1339	2786
D541_18	1485	1401	2834	1410	2697	2825	0	2552	1073	2861	2929	962	2885	2859	2748	1586	945	2656	1208	799	3036	1278	1008	2844	2708	2651	2499	1065	409	1330	973	945	2923	2826	2755	966	1039	2849	2863	982	902	2693	2716	2816	1293	708	1180	2864	1168
D740_18	2725	2651	1070	2663	1670	1079	2552	0	2484	1080	1154	2467	1075	1776	1657	2877	2393	1626	2566	2492	2028	2450	2431	1011	1119	853	1494	2484	2519	2545	2290	2307	1200	1059	1017	2378	2721	1043	1088	2391	2361	1648	1654	1794	2719	2668	2618	1081	2511
H1013_19	1366	1280	2769	1290	2632	2627	1073	2484	0	2754	2819	1007	2943	2778	2669	1470	983	2492	1135	1004	3022	1216	589	2833	2632	2502	2430	589	1116	1241	608	580	2845	2769	2811	600	1256	2789	2808	538	947	2637	2664	2716	836	1204	1216	2803	1068
H2287_19	3017	2954	1281	2966	1950	1319	2861	1080	2754	0	1224	2783	1534	1867	1971	3134	2631	1920	2882	2755	2362	2696	2683	1467	1373	1157	1806	2789	2869	2907	2579	2618	1324	1222	1430	2636	3025	152	1233	2708	2674	1906	1974	2006	2982	2981	2811	1311	2777
H2602_19	3056	2982	1347	2996	2043	1426	2929	1154	2819	1224	0	2849	1460	2154	2037	3075	2706	1993	2957	2873	2418	2771	2807	1505	1438	1140	1881	2866	2882	2976	2667	2693	1338	1242	1541	2672	3091	1277	632	2779	2652	2024	1981	2129	3105	3051	2935	1375	2906
H3257_19	1418	1334	2758	1344	2606	2724	962	2467	1007	2783	2849	0	2914	2760	2649	1519	883	2572	1129	908	2995	1208	947	2837	2611	2562	2366	998	1037	1255	903	882	2819	2740	2755	899	1142	2765	2788	911	841	2612	2644	2737	1237	1092	1115	2781	1097
H3916_19	3164	3087	1512	3097	2123	1981	2885	1075	2943	1534	1460	2914	0	2219	2047	3286	2832	2072	3015	2939	2481	2820	2867	536	1516	1317	1932	2922	2848	3043	2741	2776	1574	1457	597	2849	3178	1483	1488	2850	2819	2011	2114	2324	3176	3001	3067	1512	2962
H4199_19	3084	3010	1851	3026	1670	2048	2859	1776	2778	1867	2154	2760	2219	0	545	3193	2552	1465	2851	2784	964	2739	2723	2147	1915	1884	1495	2759	2868	2970	2678	2601	1973	1858	2149	2695	3010	1903	2061	2681	2513	528	603	680	2977	2955	2775	1876	2787
H4428_19	3005	2931	1745	2941	1566	1932	2748	1657	2669	1971	2037	2649	2047	545	0	2918	2446	1518	2750	2675	855	2635	2618	1942	1794	1774	1389	2688	2754	2848	2570	2501	1863	1748	1978	2591	2900	1962	1945	2580	2405	248	425	567	2907	2847	2671	1763	2686
H4447_19	285	335	3102	439	2931	3622	1586	2877	1470	3134	3075	1519	3286	3193	2918	0	1496	2881	1602	1497	3462	1673	1401	3170	2979	2931	2738	1481	1665	1732	1364	1362	3193	3059	3120	1352	1751	3105	3102	1205	1430	3054	3067	3292	1558	1709	1699	3140	1483
H4884_19	1393	1309	2682	1320	2545	2648	945	2393	983	2631	2706	883	2832	2552	2446	1496	0	2501	1095	890	2790	1098	925	2756	2537	2499	2330	946	1012	1234	885	858	2730	2665	2749	878	1128	2603	2639	876	551	2411	2437	2542	1179	1076	321	2683	1061
H5018_19	2772	2697	1694	2715	616	1846	2656	1626	2492	1920	1993	2572	2072	1465	1518	2881	2501	0	2677	2588	1818	2555	2404	1989	1702	1668	454	2481	2668	2787	2483	2467	1949	1695	1996	2478	2822	1917	1902	2404	2465	1495	1558	1595	2725	2773	2728	1735	2614
H5165_19	1496	1418	2862	1424	2724	2809	1208	2566	1135	2882	2957	1129	3015	2851	2750	1602	1095	2677	0	1145	3070	729	1073	2911	2717	2678	2508	1102	1259	1168	1042	1015	2920	2846	2881	1035	1388	2871	2895	1035	1063	2710	2738	2777	1335	1339	1326	2875	647
H5174_19	1395	1312	2772	1320	2631	2773	799	2492	1004	2755	2873	908	2939	2784	2675	1497	890	2588	1145	0	3014	1215	956	2860	2628	2593	2431	1005	877	1269	914	886	2843	2769	2810	905	701	2792	2807	924	843	2640	2665	2765	892	645	1122	2809	1106
H5335_19	3367	3296	2124	3293	1870	2287	3036	2028	3022	2362	2418	2995	2481	964	855	3462	2790	1818	3070	3014	0	2969	2924	2394	2171	2148	1674	2996	3081	3215	2918	2854	2192	2128	2414	2926	3258	2314	2338	2914	2762	825	842	939	3221	3176	3016	2145	3028
H5348_19	1570	1489	2743	1498	2602	2725	1278	2450	1216	2696	2771	1208	2820	2739	2635	1673	1098	2555	729	1215	2969	0	1155	2813	2593	2556	2390	1213	1342	1251	1119	1096	2806	2730	2761	1112	1456	2671	2706	1117	1132	2596	2625	2723	1442	1405	1327	2760	706
H5383_19	1296	1212	2706	1222	2547	2700	1008	2431	589	2683	2807	947	2867	2723	2618	1401	925	2404	1073	956	2924	1155	0	2803	2591	2524	2356	328	1095	1216	561	533	2804	2702	2731	554	1185	2737	2744	498	882	2563	2577	2631	835	1139	1160	2752	1004
H5546_19	3085	3008	1446	3016	2038	1916	2844	1011	2833	1467	1505	2837	536	2147	1942	3170	2756	1989	2911	2860	2394	2813	2803	0	1451	1216	1845	2829	2818	2929	2659	2692	1506	1389	1282	2750	3100	1433	1467	2787	2705	1928	2009	2245	3079	2942	3001	1447	2875
H5661_19	2866	2790	1347	2806	1753	1453	2708	1119	2632	1373	1438	2611	1516	1915	1794	2979	2537	1702	2717	2628	2171	2593	2591	1451	0	769	1576	2621	2712	2737	2432	2457	1434	1277	1452	2544	2868	1337	1368	2540	2417	1780	1857	2021	2831	2806	2763	1365	2661
H5731_19	2813	2735	1147	2751	1724	309	2651	853	2502	1157	1140	2562	1317	1884	1774	2931	2499	1668	2678	2593	2148	2556	2524	1216	769	0	1557	2580	2659	2688	2379	2411	1242	1142	1257	2486	2821	1144	1142	2498	2465	1737	1830	1861	2823	2750	2728	1177	2619
H5872_19	2630	2558	1580	2571	462	1693	2499	1494	2430	1806	1881	2366	1932	1495	1389	2738	2330	454	2508	2431	1674	2390	2356	1845	1576	1557	0	2433	2497	2639	2337	2322	1822	1583	1850	2334	2691	1775	1789	2339	2294	1367	1445	1478	2655	2602	2558	1593	2462
H6024_19	1377	1293	2766	1305	2623	2757	1065	2484	589	2789	2866	998	2922	2759	2688	1481	946	2481	1102	1005	2996	1213	328	2829	2621	2580	2433	0	1115	1275	589	562	2861	2758	2785	584	1233	2790	2800	539	936	2632	2647	2698	834	1190	1211	2812	1062
H6065_19	1563	1482	2843	1488	2713	2805	409	2519	1116	2869	2882	1037	2848	2868	2754	1665	1012	2668	1259	877	3081	1342	1095	2818	2712	2659	2497	1115	0	1403	1048	1019	2923	2800	3647	1041	1111	2841	2876	1053	977	2702	2733	2829	1344	779	1245	2859	1231
H7074_19	1629	1546	2876	1559	2842	2870	1330	2545	1241	2907	2976	1255	3043	2970	2848	1732	1234	2787	1168	1269	3215	1251	1216	2929	2737	2688	2639	1275	1403	0	1178	1146	2944	2858	2871	1163	1504	2889	2911	1182	1194	2833	2855	2955	1502	1452	1466	2899	1144
H7281_19	1262	1180	2565	1189	2524	2560	973	2290	608	2579	2667	903	2741	2678	2570	1364	885	2483	1042	914	2918	1119	561	2659	2432	2379	2337	589	1048	1178	0	465	2644	2544	2607	485	1141	2576	2599	521	839	2538	2553	2652	857	1100	1119	2608	981
H7534_19	1256	1173	2596	1182	2507	2585	945	2307	580	2618	2693	882	2776	2601	2501	1362	858	2467	1015	886	2854	1096	533	2692	2457	2411	2322	562	1019	1146	465	0	2668	2591	2643	118	1117	2620	2627	505	814	2466	2483	2578	828	1073	1094	2637	957
H8076_19	3076	3001	1319	3019	1999	1932	2923	1200	2845	1324	1338	2819	1574	1973	1863	3193	2730	1949	2920	2843	2192	2806	2804	1506	1434	1242	1822	2861	2923	2944	2644	2668	0	1348	1514	2760	3069	1288	1272	2752	2697	1843	1917	2082	3077	3019	2956	1359	2886
H8121_19	2955	2881	128	2890	1745	1330	2826	1059	2769	1222	1242	2740	1457	1858	1748	3059	2665	1695	2846	2769	2128	2730	2702	1389	1277	1142	1583	2758	2800	2858	2544	2591	1348	0	2331	2647	2798	1247	1277	2673	2636	1733	1803	1831	3001	2932	2893	483	2801
H8306_19	3003	2925	1449	2934	2045	1909	2755	1017	2811	1430	1541	2755	597	2149	1978	3120	2749	1996	2881	2810	2414	2761	2731	1282	1452	1257	1850	2785	3647	2871	2607	2643	1514	2331	0	2711	3054	1445	1475	3640	2693	1962	2041	2255	3040	2864	2947	1453	2834
H8675_19	1246	1163	2656	1174	2522	2655	966	2378	600	2636	2672	899	2849	2695	2591	1352	878	2478	1035	905	2926	1112	554	2750	2544	2486	2334	584	1041	1163	485	118	2760	2647	2711	0	1134	2688	2696	528	831	2535	2554	2650	853	1093	1114	2703	978
H8909_19	1648	1566	2797	1574	2865	2995	1039	2721	1256	3025	3091	1142	3178	3010	2900	1751	1128	2822	1388	701	3258	1456	1185	3100	2868	2821	2691	1233	1111	1504	1141	1117	3069	2798	3054	1134	0	3028	3027	1154	1079	2868	2882	2978	1456	865	1359	2836	1346
H947_19	2986	2923	1257	2937	1950	1270	2849	1043	2789	152	1277	2765	1483	1903	1962	3105	2603	1917	2871	2792	2314	2671	2737	1433	1337	1144	1775	2790	2841	2889	2576	2620	1288	1247	1445	2688	3028	0	1211	2694	2659	1921	2024	2061	3020	2967	2832	1260	2823
S1031_18	2992	2918	1281	2932	1951	1332	2863	1088	2808	1233	632	2788	1488	2061	1945	3102	2639	1902	2895	2807	2338	2706	2744	1467	1368	1142	1789	2800	2876	2911	2599	2627	1272	1277	1475	2696	3027	1211	0	2714	2677	1933	2000	2037	3041	2985	2869	1306	2841
S1154_18	1281	1210	2682	1222	2544	2659	982	2391	538	2708	2779	911	2850	2681	2580	1205	876	2404	1035	924	2914	1117	498	2787	2540	2498	2339	539	1053	1182	521	505	2752	2673	3640	528	1154	2694	2714	0	850	2545	2568	2620	685	1108	1120	2712	952
S1199_18	1324	1245	2647	1258	2507	2624	902	2361	947	2674	2652	841	2819	2513	2405	1430	551	2465	1063	843	2762	1132	882	2705	2417	2465	2294	936	977	1194	839	814	2697	2636	2693	831	1079	2659	2677	850	0	2367	2394	2496	1171	1029	750	2674	1025
S11_2018	2940	2867	1724	2882	1546	1919	2693	1648	2637	1906	2024	2612	2011	528	248	3054	2411	1495	2710	2640	825	2596	2563	1928	1780	1737	1367	2632	2702	2833	2538	2466	1843	1733	1962	2535	2868	1921	1933	2545	2367	0	373	549	2872	2812	2636	1749	2664
S133_18	2958	2883	1795	2898	1607	2000	2716	1654	2664	1974	1981	2644	2114	603	425	3067	2437	1558	2738	2665	842	2625	2577	2009	1857	1830	1445	2647	2733	2855	2553	2483	1917	1803	2041	2554	2882	2024	2000	2568	2394	373	0	611	2896	2840	2665	1833	2679
S139_18	3056	2982	1824	2998	1645	2040	2816	1794	2716	2006	2129	2737	2324	680	567	3292	2542	1595	2777	2765	939	2723	2631	2245	2021	1861	1478	2698	2829	2955	2652	2578	2082	1831	2255	2650	2978	2061	2037	2620	2496	549	611	0	2948	2934	2767	1866	2778
S1428_18	1452	1368	3004	1377	2863	2983	1293	2719	836	2982	3105	1237	3176	2977	2907	1558	1179	2725	1335	892	3221	1442	835	3079	2831	2823	2655	834	1344	1502	857	828	3077	3001	3040	853	1456	3020	3041	685	1171	2872	2896	2948	0	1422	1443	3036	1293
S1495_18	1608	1525	2952	1531	2817	2920	708	2668	1204	2981	3051	1092	3001	2955	2847	1709	1076	2773	1339	645	3176	1405	1139	2942	2806	2750	2602	1190	779	1452	1100	1073	3019	2932	2864	1093	865	2967	2985	1108	1029	2812	2840	2934	1422	0	1307	2984	1290
S1996_18	1596	1512	2904	1524	2774	2872	1180	2618	1216	2811	2935	1115	3067	2775	2671	1699	321	2728	1326	1122	3016	1327	1160	3001	2763	2728	2558	1211	1245	1466	1119	1094	2956	2893	2947	1114	1359	2832	2869	1120	750	2636	2665	2767	1443	1307	0	2904	1291
S2109_18	3035	2959	482	2972	1785	1339	2864	1081	2803	1311	1375	2781	1512	1876	1763	3140	2683	1735	2875	2809	2145	2760	2752	1447	1365	1177	1593	2812	2859	2899	2608	2637	1359	483	1453	2703	2836	1260	1306	2712	2674	1749	1833	1866	3036	2984	2904	0	2820
S2257_18	1376	1296	2804	1306	2665	2786	1168	2511	1068	2777	2906	1097	2962	2787	2686	1483	1061	2614	647	1106	3028	706	1004	2875	2661	2619	2462	1062	1231	1144	981	957	2886	2801	2834	978	1346	2823	2841	952	1025	2664	2679	2778	1293	1290	1291	2820	0
S237_18	1762	1707	3173	1718	3020	3176	1482	2895	875	3184	3259	1417	3349	3186	3087	1896	1386	2973	1553	1420	3407	1624	823	3288	3054	2993	2827	854	1558	1671	1027	1003	3267	3164	3221	1021	1645	3209	3201	786	1347	3027	3047	3052	1123	1602	1616	3214	1490
S313_18	2988	2912	1339	2922	1946	1707	2711	926	2767	1360	1425	2754	480	2062	1889	3102	2658	1906	2841	2764	2313	2720	2689	219	1343	1137	1762	2744	2676	2870	2589	2601	1400	1289	286	2663	3004	1326	1359	2659	2641	1853	1982	2166	2995	2829	2888	1339	2786
S3567_18	1463	1381	2716	1394	2686	2701	1191	2422	1138	2751	2820	1117	2828	2825	2700	1564	1088	2635	1018	1134	3056	1101	1080	2792	2575	2529	2463	1134	1223	213	1036	1003	2782	2700	2736	1022	1373	2722	2754	1037	1054	2686	2714	2812	1362	1313	1316	2728	994
S389_18	3007	2933	1773	2949	1594	1957	2770	1690	2693	1957	2075	2674	2069	573	290	3118	2458	1545	2696	2697	859	2646	2644	1966	1829	1812	1399	2714	2772	2890	2600	2527	1890	1783	1998	2618	2929	1980	1983	2598	2426	274	457	598	2927	2870	2683	1784	2700
S390_18	2994	2921	1782	2930	1609	1960	2713	1693	2657	2012	2079	2638	2129	669	557	3101	2425	1559	2726	2651	905	2615	2585	2056	1824	1796	1406	2650	2719	2771	2557	2489	1887	1774	2046	2559	2883	1986	1991	2562	2392	538	620	655	2889	2824	2649	1793	2660
S4190_18	1443	1359	2832	1370	2689	2833	1136	2551	686	2855	2926	1067	2983	2840	2740	1550	1045	2545	1216	1072	3098	1283	388	2898	2695	2646	2500	424	1214	1171	656	628	2908	2822	2849	650	1306	2858	2863	608	1002	2704	2719	2728	933	1262	1280	2875	1129
S4278_18	1274	1191	2666	1202	2529	2660	966	2383	599	2690	2768	900	2849	2676	2575	1380	878	2485	1038	905	2933	1116	553	2763	2530	2486	2341	582	1041	1166	484	117	2744	2657	2714	1	1136	2692	2702	527	832	2539	2558	2654	852	1094	1113	2710	979
S441_18	493	410	3089	426	2916	3098	1573	2821	1458	3118	3053	1504	3261	3178	3098	597	1480	2864	1591	1484	3303	1661	1388	3145	2957	2916	2724	1468	1653	1716	1353	1349	3172	3044	3093	1339	1736	3091	3083	1384	1419	3036	3051	3153	1546	1697	1684	3126	1470
S504_18	259	228	2995	326	2824	3002	1475	2724	1356	3026	3055	1408	3076	3082	3005	415	1382	2771	1490	1385	3368	1561	1289	2994	2861	2817	2631	1369	1554	1616	1253	1250	3077	2954	2911	1240	1637	2997	2991	1286	1319	2942	2958	3059	1444	1598	1586	3034	1375
S556_18	3009	2935	1256	2951	1946	1756	2856	1123	2806	1220	1373	2778	2043	1915	1806	3667	2680	1892	2874	2806	2154	2757	2754	1962	1913	1178	1757	2807	2839	2896	2609	2637	839	1287	1973	2706	3040	1216	1307	2714	2659	1765	1865	1903	3038	2980	2908	1265	2842
S5725_19	1528	1445	2899	1456	2760	2870	663	2621	1125	2810	2999	1056	2971	2958	2848	1628	956	2715	1286	599	3187	1349	1091	2891	2673	2700	2559	1143	745	1505	1052	1026	2972	2878	2827	1045	812	2859	2931	1068	990	2815	2835	2929	1388	432	1188	2931	1254
S5743_19	2973	2898	1740	2916	1555	2322	2715	1728	2660	1921	2036	2640	2641	574	461	3636	2426	1507	2722	2661	828	2611	2593	2563	2340	1775	1362	2659	2711	2855	2597	2470	2402	1747	2569	2563	2894	1942	1946	2553	2391	448	558	479	2891	2832	2653	1751	2666
S579_18	3138	3064	1968	3078	1701	2161	2861	1886	2807	2194	2266	2785	2273	700	521	3249	2577	1653	2883	2808	999	2768	2730	2168	2023	2002	1521	2799	2871	2922	2705	2633	2084	1974	2201	2703	3035	2185	2173	2712	2537	502	567	718	3039	2982	2803	1991	2822
S602_18	2939	2865	1766	2880	1586	1922	2681	1689	2635	1954	2002	2612	2053	640	531	3052	2394	1534	2694	2637	889	2449	2562	2046	1821	1810	1394	2601	2754	2826	2535	2463	1882	1774	2053	2534	2871	1976	1910	2532	2367	514	593	629	2864	2808	2619	1778	2640
S673_18	1392	1309	2791	1320	2648	2766	1078	2494	712	2814	2891	1010	2955	2785	2685	1498	983	2604	1142	1018	3036	1221	671	2871	2641	2606	2446	701	1147	1275	604	236	2857	2783	2821	257	1254	2800	2822	627	946	2650	2675	2772	962	1205	1217	2819	1083
S692_18	355	323	2907	351	2741	2921	1433	2642	1350	2855	2879	1341	3085	3026	2916	511	1343	2687	1452	1371	3281	1523	1279	2971	2777	2741	2548	1332	1480	1580	1210	1211	2992	2898	2992	1231	1598	2903	2905	1249	1248	2883	2902	2998	1438	1554	1544	2947	1363
S698_18	1587	1504	3031	1512	2892	3013	776	2751	1273	3049	3129	1166	3085	3039	2930	1689	1143	2850	1385	720	3271	1467	1212	3006	2890	2848	2694	1261	851	1523	1169	1144	3100	3027	2956	1164	956	3035	3065	1165	1099	2793	2818	3019	1437	616	1374	3063	1357
S768_18	3007	2935	1391	2948	2105	1434	2860	1188	2802	1346	1480	2775	1621	2208	2098	3117	2698	2060	2868	2802	2454	2753	2711	1550	1468	1282	1915	2802	2849	2889	2605	2633	1443	1394	1561	2702	3041	1342	1409	2698	2674	2054	2021	2196	3033	2962	2926	1394	2817
S996_18	3147	3072	1481	3083	2033	911	2968	1177	2914	1498	1563	2885	1615	2182	2065	3251	2808	1984	2984	2912	2432	2864	2858	1550	1077	751	1842	2915	2962	3009	2714	2743	1553	1476	1556	2812	3150	1446	1468	2821	2779	2051	2135	2168	3139	3084	3032	1478	2925
[truncated: 19 more columns]
