# Supplementary material for: Mycobacterium tuberculosis epidemiology in Oman: whole-genome sequencing uncovers transmission pathways
Source: Microbiol Spectr. 2023 Sep 28;11(5):e02420-23. doi: 10.1128/spectrum.02420-23 (PMC10581073; doi:10.1128/spectrum.02420-23)
Supplement: Table S5 — Core-genome SNP distance matrix for local and global isolates. [file spectrum.02420-23-s0006.xlsx]

## Sheet: core-genome.distance (7)
Supplementary Table 5: Core-genome SNP distance matrix for local and global isolates (n=462) Legend: Potential transmission and relatedness between were assessed by generating a core-genome SNP distance matrix calculated using snp-dists. A snp distance < 12 was considered as a WGS cluster and potential case of transmission.
	D3334_18	D3450_18	D3452_18	D3776_18	D4246_14	D4495_18	D481_18	D541_18	D740_18	H1013_19	H2287_19	H2602_19	H3257_19	H3916_19	H4199_19	H4428_19	H4447_19	H4884_19	H5018_19	H5165_19	H5174_19	H5335_19	H5348_19	H5383_19	H5546_19	H5661_19	H5731_19	H5872_19	H6024_19	H6065_19	H7074_19	H7281_19	H7534_19	H8076_19	H8121_19	H8306_19	H8675_19	H8909_19	H947_19	S1031_18	S1154_18	S1199_18	S133_18	S139_18	S1428_18	S1495_18	S1996_18	S2109_18	S2257_18
D3334_18	0	163	3001	327	5996	2941	3134	1383	2894	1937	3146	3104	1324	2977	3263	3172	281	1317	2914	1393	1345	3201	1405	1245	3060	2876	2967	2764	1297	1428	1531	1188	1185	2998	2967	3047	1189	1561	3177	3144	1320	1227	2874	3037	1160	1498	2114	2984	1312
D3450_18	163	0	2701	291	5704	2638	2832	1347	2597	1898	2845	2798	1290	2680	2966	2867	318	1277	2611	1359	1308	2900	1372	1210	2760	2578	2664	2465	1259	1395	1496	1156	1148	2968	2665	2747	1155	1524	2870	2846	1178	1195	2843	2940	1005	1459	2076	2675	1279
D3452_18	3001	2701	0	2928	4414	1678	1062	2550	827	3157	991	980	2519	1015	1749	1675	3156	2760	1664	2593	2492	1707	2411	2474	1116	951	875	1505	2525	2514	2893	2324	2361	1120	159	1154	2420	2758	1006	1021	2448	2419	1692	1805	2424	3031	3280	434	2598
D3776_18	327	291	2928	0	5982	2864	3063	1304	2822	1853	3068	3023	1247	2909	3198	3094	471	1234	2842	1313	1262	3115	1329	1169	2984	2811	2892	2691	1216	1350	1458	1115	1102	2932	2890	3022	1114	1478	3095	3074	1258	1157	2805	2967	1085	1410	2036	2901	1236
D4246_14	5996	5704	4414	5982	0	4900	4532	5608	4158	5503	4555	4359	5542	4384	4833	4810	6155	5734	4889	5497	5444	4817	5376	5504	4524	4443	4380	4730	5496	5590	5933	5463	5407	4628	4406	5041	5471	5660	4571	4521	5540	5485	4799	4822	5716	5901	5675	4450	5486
D4495_18	2941	2638	1678	2864	4900	0	1813	2583	1563	3146	1805	1798	2503	1766	1611	1525	3092	2749	589	2579	2519	1540	2400	2442	1849	1556	1637	433	2507	2552	2972	2400	2404	1921	1649	1890	2412	2751	1829	1825	2434	2407	1555	1656	2409	3019	3283	1652	2579
D481_18	3134	2832	1062	3063	4532	1813	0	2723	1377	3158	1157	1187	2631	1676	1900	1818	3814	2876	1791	2691	2672	1836	2550	2586	1772	1363	288	1632	2632	2682	3031	2449	2471	1873	1031	1808	2541	2890	1173	1208	2566	2541	1842	1943	2539	3156	3409	1039	2730
D541_18	1383	1347	2550	1304	5608	2583	2723	0	2484	1659	2739	2725	911	2450	2752	2669	1536	911	2572	1148	772	2670	1154	971	2550	2473	2558	2412	1017	339	1277	914	909	2850	2567	2569	917	993	2765	2770	941	829	2632	2726	903	651	1712	2617	1164
D740_18	2894	2597	827	2822	4158	1563	1377	2484	0	3044	964	954	2408	1155	1661	1569	3233	2651	1548	2475	2432	1587	2307	2363	1138	1109	767	1395	2409	2460	2752	2222	2237	1362	794	1176	2307	2647	976	1008	2340	2315	1540	1698	2314	2914	3181	798	2489
H1013_19	1937	1898	3157	1853	5503	3146	3158	1659	3044	0	3300	3201	1589	3104	3328	3232	2048	1580	2959	1626	1588	3259	1708	1187	3189	3043	3018	2967	1176	1695	1825	1192	1175	3417	3095	3222	1159	1828	3332	3334	1143	1477	3205	3247	1087	1757	1184	3142	1699
H2287_19	3146	2845	991	3068	4555	1805	1157	2739	964	3300	0	973	2664	1161	1737	1834	3297	2822	1803	2735	2672	1865	2488	2618	1253	1099	1014	1636	2664	2701	3035	2469	2498	1229	952	1296	2566	2898	130	1095	2598	2563	1850	1949	2567	3171	3353	1006	2739
H2602_19	3104	2798	980	3023	4359	1798	1187	2725	954	3201	973	0	2644	1051	1893	1809	3159	2791	1786	2677	2660	1833	2536	2607	1240	1081	901	1628	2647	2628	3025	2457	2488	1165	854	1280	2464	2882	1049	533	2575	2455	1833	1930	2555	3162	3329	972	2728
H3257_19	1324	1290	2519	1247	5542	2503	2631	911	2408	1589	2664	2644	0	2492	2686	2586	1472	846	2483	1064	869	2604	1085	899	2574	2394	2482	2288	950	948	1199	842	843	2780	2485	2578	848	1087	2688	2695	871	765	2564	2655	842	1020	1644	2493	1087
H3916_19	2977	2680	1015	2909	4384	1766	1676	2450	1155	3104	1161	1051	2492	0	1865	1718	3145	2738	1750	2516	2520	1808	2382	2428	328	1053	967	1598	2482	2419	2870	2305	2333	1309	975	393	2397	2738	1171	1193	2425	2401	1751	1908	2397	2887	3264	988	2572
H4199_19	3263	2966	1749	3198	4833	1611	1900	2752	1661	3328	1737	1893	2686	1865	0	540	3418	2804	1444	2747	2712	611	2585	2622	1952	1652	1730	1450	2656	2731	3150	2590	2525	1890	1734	1988	2587	2929	1768	1915	2617	2458	573	708	2558	3194	3325	1737	2751
H4428_19	3172	2867	1675	3094	4810	1525	1818	2669	1569	3232	1834	1809	2586	1718	540	0	3142	2706	1506	2665	2613	534	2487	2528	1774	1572	1640	1362	2587	2630	3034	2489	2435	1800	1663	1842	2497	2828	1849	1839	2519	2358	415	616	2498	3108	3233	1678	2651
H4447_19	281	318	3156	471	6155	3092	3814	1536	3233	2048	3297	3159	1472	3145	3418	3142	0	1460	3073	1490	1489	3341	1542	1394	3218	3039	3114	2910	1440	1577	1681	1338	1328	3161	3109	3207	1339	1705	3324	3303	1294	1379	3027	3189	1309	1644	2263	3157	1459
H4884_19	1317	1277	2760	1234	5734	2749	2876	911	2651	1580	2822	2791	846	2738	2804	2706	1460	0	2727	1061	861	2736	986	891	2817	2645	2726	2576	906	951	1200	839	827	2741	2722	2850	840	1082	2850	2844	975	539	2413	2579	926	1016	926	2736	1084
H5018_19	2914	2611	1664	2842	4889	589	1791	2572	1548	2959	1803	1786	2483	1750	1444	1506	3073	2727	0	2566	2499	1528	2377	2332	1832	1537	1616	423	2399	2531	2955	2383	2390	1901	1636	1873	2394	2731	1816	1816	2327	2388	1537	1634	2302	3009	3180	1655	2560
H5165_19	1393	1359	2593	1313	5497	2579	2691	1148	2475	1626	2735	2677	1064	2516	2747	2665	1490	1061	2566	0	1100	2677	624	1015	2604	2478	2510	2404	1038	1170	1117	970	965	2847	2517	2640	916	1322	2775	2769	984	921	2626	2720	936	1254	1857	2614	680
H5174_19	1345	1308	2492	1262	5444	2519	2672	772	2432	1588	2672	2660	869	2520	2712	2613	1489	861	2499	1100	0	2626	1108	919	2596	2416	2506	2347	962	807	1232	866	853	2803	2505	2632	863	660	2704	2714	895	782	2589	2681	862	588	1665	2516	1114
H5335_19	3201	2900	1707	3115	4817	1540	1836	2670	1587	3259	1865	1833	2604	1808	611	534	3341	2736	1528	2677	2626	0	2505	2525	1883	1630	1663	1371	2590	2660	3079	2505	2463	1810	1680	1935	2522	2844	1865	1873	2534	2389	484	640	2487	3115	3259	1748	2684
H5348_19	1405	1372	2411	1329	5376	2400	2550	1154	2307	1708	2488	2536	1085	2382	2585	2487	1542	986	2377	624	1108	2505	0	1037	2467	2294	2372	2234	1091	1190	1138	986	985	2680	2374	2502	978	1327	2517	2594	1009	973	2463	2559	983	1259	1781	2391	678
H5383_19	1245	1210	2474	1169	5504	2442	2586	971	2363	1187	2618	2607	899	2428	2622	2528	1394	891	2332	1015	919	2525	1037	0	2511	2348	2435	2269	320	1006	1160	527	517	2731	2445	2543	523	1142	2650	2649	479	812	2497	2539	464	1071	1691	2462	999
H5546_19	3060	2760	1116	2984	4524	1849	1772	2550	1138	3189	1253	1240	2574	328	1952	1774	3218	2817	1832	2604	2596	1883	2467	2511	0	1155	1063	1673	2531	2531	2928	2387	2409	1408	1102	1274	2476	2815	1281	1293	2530	2478	1807	1989	2468	2982	3364	1087	2654
H5661_19	2876	2578	951	2811	4443	1556	1363	2473	1109	3043	1099	1081	2394	1053	1652	1572	3039	2645	1537	2478	2416	1630	2294	2348	1155	0	647	1379	2373	2443	2781	2207	2232	1226	927	1193	2297	2642	1110	1167	2331	2303	1591	1687	2270	2915	3172	1006	2477
H5731_19	2967	2664	875	2892	4380	1637	288	2558	767	3018	1014	901	2482	967	1730	1640	3114	2726	1616	2510	2506	1663	2372	2435	1063	647	0	1464	2482	2531	2861	2293	2319	1153	834	1100	2391	2722	1024	1023	2417	2390	1675	1774	2388	2989	3257	844	2563
H5872_19	2764	2465	1505	2691	4730	433	1632	2412	1395	2967	1636	1628	2288	1598	1450	1362	2910	2576	423	2404	2347	1371	2234	2269	1673	1379	1464	0	2336	2384	2810	2234	2229	1757	1471	1713	2241	2579	1665	1656	2269	2226	1393	1491	2234	2841	3110	1477	2414
H6024_19	1297	1259	2525	1216	5496	2507	2632	1017	2409	1176	2664	2647	950	2482	2656	2587	1440	906	2399	1038	962	2590	1091	320	2531	2373	2482	2336	0	1025	1215	550	536	2786	2491	2592	548	1186	2690	2699	515	865	2563	2603	450	1113	1741	2500	1055
H6065_19	1428	1395	2514	1350	5590	2552	2682	339	2460	1695	2701	2628	948	2419	2731	2630	1577	951	2531	1170	807	2660	1190	1006	2531	2443	2531	2384	1025	0	1285	950	938	2817	2531	3466	947	1022	2730	2735	977	865	2609	2699	918	688	1750	2539	1199
H7074_19	1531	1496	2893	1458	5933	2972	3031	1277	2752	1825	3035	3025	1199	2870	3150	3034	1681	1200	2955	1117	1232	3079	1138	1160	2928	2781	2861	2810	1215	1285	0	1109	1096	2892	2862	2962	1102	1450	3069	3069	1250	1117	2763	2924	1220	1382	1991	2868	1148
H7281_19	1188	1156	2324	1115	5463	2400	2449	914	2222	1192	2469	2457	842	2305	2590	2489	1338	839	2383	970	866	2505	986	527	2387	2207	2293	2234	550	950	1109	0	436	2590	2294	2422	442	1089	2495	2501	486	757	2467	2559	468	1019	1637	2302	968
H7534_19	1185	1148	2361	1102	5407	2404	2471	909	2237	1175	2498	2488	843	2333	2525	2435	1328	827	2390	965	853	2463	985	517	2409	2232	2319	2229	536	938	1096	436	0	2618	2328	2445	107	1076	2530	2535	489	753	2405	2498	458	1008	1635	2344	962
H8076_19	2998	2968	1120	2932	4628	1921	1873	2850	1362	3417	1229	1165	2780	1309	1890	1800	3161	2741	1901	2847	2803	1810	2680	2731	1408	1226	1153	1757	2786	2817	2892	2590	2618	0	1091	1449	2682	3022	1241	1214	2716	2671	1812	1865	2685	3290	3535	1092	2861
H8121_19	2967	2665	159	2890	4406	1649	1031	2567	794	3095	952	854	2485	975	1734	1663	3109	2722	1636	2517	2505	1680	2374	2445	1102	927	834	1471	2491	2531	2862	2294	2328	1091	0	2048	2381	2726	965	995	2422	2393	1682	1781	2397	3002	3251	451	2568
H8306_19	3047	2747	1154	3022	5041	1890	1808	2569	1176	3222	1296	1280	2578	393	1988	1842	3207	2850	1873	2640	2632	1935	2502	2543	1274	1193	1100	1713	2592	3466	2962	2422	2445	1449	2048	0	2512	2847	1323	1333	3467	2514	1871	2030	2513	3002	3381	1126	2692
H8675_19	1189	1155	2420	1114	5471	2412	2541	917	2307	1159	2566	2464	848	2397	2587	2497	1339	840	2394	916	863	2522	978	523	2476	2297	2391	2241	548	947	1102	442	107	2682	2381	2512	0	1087	2598	2599	498	759	2468	2562	469	1020	1641	2408	968
H8909_19	1561	1524	2758	1478	5660	2751	2890	993	2647	1828	2898	2882	1087	2738	2929	2828	1705	1082	2731	1322	660	2844	1327	1142	2815	2642	2722	2579	1186	1022	1450	1089	1076	3022	2726	2847	1087	0	2927	2934	1111	1005	2808	2900	1082	812	1883	2734	1334
H947_19	3177	2870	1006	3095	4571	1829	1173	2765	976	3332	130	1049	2688	1171	1768	1849	3324	2850	1816	2775	2704	1865	2517	2650	1281	1110	1024	1665	2690	2730	3069	2495	2530	1241	965	1323	2598	2927	0	1111	2626	2591	1876	1977	2602	3195	3385	977	2786
S1031_18	3144	2846	1021	3074	4521	1825	1208	2770	1008	3334	1095	533	2695	1193	1915	1839	3303	2844	1816	2769	2714	1873	2594	2649	1293	1167	1023	1656	2699	2735	3069	2501	2535	1214	995	1333	2599	2934	1111	0	2622	2595	1855	1953	2597	3210	3371	1039	2773
S1154_18	1320	1178	2448	1258	5540	2434	2566	941	2340	1143	2598	2575	871	2425	2617	2519	1294	975	2327	984	895	2534	1009	479	2530	2331	2417	2269	515	977	1250	486	489	2716	2422	3467	498	1111	2626	2622	0	786	2482	2593	326	1043	1664	2427	959
S1199_18	1227	1195	2419	1157	5485	2407	2541	829	2315	1477	2563	2455	765	2401	2458	2358	1379	539	2388	921	782	2389	973	812	2478	2303	2390	2226	865	865	1117	757	753	2671	2393	2514	759	1005	2591	2595	786	0	2335	2430	755	934	1335	2398	997
S133_18	2874	2843	1692	2805	4799	1555	1842	2632	1540	3205	1850	1833	2564	1751	573	415	3027	2413	1537	2626	2589	484	2463	2497	1807	1591	1675	1393	2563	2609	2763	2467	2405	1812	1682	1871	2468	2808	1876	1855	2482	2335	0	583	2455	3073	3204	1680	2630
S139_18	3037	2940	1805	2967	4822	1656	1943	2726	1698	3247	1949	1930	2655	1908	708	616	3189	2579	1634	2720	2681	640	2559	2539	1989	1687	1774	1491	2603	2699	2924	2559	2498	1865	1781	2030	2562	2900	1977	1953	2593	2430	583	0	2564	3164	3302	1782	2725
S1428_18	1160	1005	2424	1085	5716	2409	2539	903	2314	1087	2567	2555	842	2397	2558	2498	1309	926	2302	936	862	2487	983	464	2468	2270	2388	2234	450	918	1220	468	458	2685	2397	2513	469	1082	2602	2597	326	755	2455	2564	0	1011	1635	2413	947
S1495_18	1498	1459	3031	1410	5901	3019	3156	651	2914	1757	3171	3162	1020	2887	3194	3108	1644	1016	3009	1254	588	3115	1259	1071	2982	2915	2989	2841	1113	688	1382	1019	1008	3290	3002	3002	1020	812	3195	3210	1043	934	3073	3164	1011	0	1817	3054	1264
S1996_18	2114	2076	3280	2036	5675	3283	3409	1712	3181	1184	3353	3329	1644	3264	3325	3233	2263	926	3180	1857	1665	3259	1781	1691	3364	3172	3257	3110	1741	1750	1991	1637	1635	3535	3251	3381	1641	1883	3385	3371	1664	1335	3204	3302	1635	1817	0	3269	1879
S2109_18	2984	2675	434	2901	4450	1652	1039	2617	798	3142	1006	972	2493	988	1737	1678	3157	2736	1655	2614	2516	1748	2391	2462	1087	1006	844	1477	2500	2539	2868	2302	2344	1092	451	1126	2408	2734	977	1039	2427	2398	1680	1782	2413	3054	3269	0	2575
S2257_18	1312	1279	2598	1236	5486	2579	2730	1164	2489	1699	2739	2728	1087	2572	2751	2651	1459	1084	2560	680	1114	2684	678	999	2654	2477	2563	2414	1055	1199	1148	968	962	2861	2568	2692	968	1334	2786	2773	959	997	2630	2725	947	1264	1879	2575	0
S237_18	1659	1650	2914	1606	5646	2899	3034	1418	2798	1429	3042	3037	1346	2886	3077	2992	1831	1324	2886	1472	1358	3000	1480	767	2960	2791	2873	2720	786	1448	1603	970	960	3170	2883	2997	971	1575	3091	3085	729	1254	2956	2993	712	1512	2129	2919	1464
S313_18	3001	2702	1044	2929	4781	1792	1601	2473	1509	3121	1184	1165	2518	276	1895	1750	3155	2755	1775	2542	2537	1826	2406	2450	211	1082	984	1616	2499	2443	2898	2656	2351	1335	1003	281	2412	2756	1211	1221	2434	2421	2109	1936	2417	2906	3288	1015	2597
S3567_18	1404	1364	2499	1324	5611	2559	2623	1158	2367	1732	2638	2618	1068	2411	2751	2635	1557	1069	2538	1000	1099	2693	1007	1037	2541	2377	2443	2391	1084	1181	205	979	971	2741	2464	2573	975	1319	2653	2677	1000	984	2630	2722	978	1262	1865	2490	1016
S389_18	3183	2885	1665	3117	4815	1532	1820	2669	1579	3243	1823	1810	2601	1728	548	285	3338	2721	1513	2604	2626	516	2501	2537	1785	1567	1648	1367	2603	2647	3072	2508	2443	1806	1655	1850	2505	2844	1853	1833	2533	2372	422	622	2506	3109	3243	1655	2667
S390_18	3121	2825	1674	3052	4754	1532	1809	2614	1567	3188	1819	1803	2548	1772	624	533	3274	2666	1510	2607	2558	557	2446	2481	1860	1549	1642	1368	2545	2592	2931	2444	2388	1795	1650	1896	2452	2791	1849	1828	2476	2319	566	663	2448	3056	3187	1651	2612
S4190_18	1380	1335	2618	1290	5490	2580	2725	1112	2483	1289	2756	2722	1028	2550	2766	2667	1528	1014	2469	1177	1038	2712	1171	397	2627	2487	2555	2409	415	1133	1120	627	618	2859	2584	2660	631	1266	2763	2790	593	941	2642	2638	573	1208	1824	2609	1132
S4278_18	1189	1155	2425	1114	5471	2413	2541	920	2307	1188	2570	2559	848	2396	2588	2502	1338	839	2400	976	862	2528	990	522	2477	2297	2390	2242	547	946	1101	441	106	2682	2397	2513	1	1088	2598	2603	497	758	2468	2562	468	1024	1640	2433	969
S441_18	421	388	3072	352	6131	3007	3209	1453	2976	1978	3217	3073	1393	3055	3339	3237	573	1386	2983	1409	1418	3265	1466	1316	3135	2950	3039	2840	1368	1500	1603	1264	1257	3076	3038	3171	1261	1632	3244	3215	1403	1304	2945	3108	1233	1568	2182	3047	1382
S504_18	257	217	2791	358	5784	2706	2907	1428	2665	1972	2932	2871	1357	2670	3034	2933	411	1344	2679	1440	1375	2981	1439	1285	2748	2658	2733	2534	1327	1461	1561	1224	1223	3037	2755	2735	1230	1591	2938	2934	1245	1264	2911	3009	1080	1541	2149	2781	1348
S556_18	3140	3101	1259	3068	4755	2076	1856	3003	1663	3560	1370	1371	2914	2046	2040	1952	3920	2875	2054	3000	2940	1974	2815	2695	2132	1981	1272	1911	2921	2938	3030	2723	2760	1060	1229	2174	2824	3158	1365	1431	2854	2805	1961	2014	2828	3442	3674	1227	2998
S5725_19	1449	1412	2645	1368	5557	2629	2756	608	2529	1679	2710	2764	983	2509	2810	2711	1590	879	2612	1200	540	2727	1202	1031	2585	2519	2606	2458	1076	647	1764	978	968	2908	2609	2621	979	770	2736	2816	1005	896	2692	2782	973	401	1684	2619	1225
S5743_19	3165	2861	1678	3094	4817	1506	2185	2662	1933	3229	1820	1789	2578	2365	558	468	3948	2702	1486	2654	2602	508	2479	2524	2447	2179	1626	1342	2581	2623	3045	2517	2401	2400	1656	2486	2490	2821	1826	1829	2500	2350	532	518	2491	3101	3230	1670	2645
S579_18	3284	2987	1770	3216	4837	1635	1923	2776	1682	3349	1926	1915	2708	1832	673	515	3438	2824	1615	2770	2731	644	2606	2640	1887	1670	1752	1469	2706	2751	3093	2611	2547	1910	1761	1953	2610	2949	1957	1936	2638	2476	537	747	2610	3215	3347	1760	2774
S602_18	3062	2766	1614	2997	4752	1468	1718	2557	1516	3133	1762	1744	2486	1721	555	465	3219	2606	1437	2547	2513	487	2385	2423	1805	1532	1586	1306	2462	2594	2957	2390	2328	1739	1579	1844	2392	2734	1790	1767	2414	2260	497	591	2380	2998	3119	1587	2556
S673_18	1307	1270	2540	1226	5576	2524	2653	1033	2422	1302	2680	2665	965	2517	2705	2607	1450	952	2507	1087	978	2638	1108	641	2593	2416	2502	2355	660	1066	1220	561	218	2801	2508	2628	232	1199	2706	2716	606	879	2585	2679	587	1131	1756	2515	1087
S692_18	535	231	2645	521	5682	2584	2777	1286	2542	1807	2784	2645	1229	2630	2913	2811	681	1481	2558	1244	1243	2846	1302	1152	2704	2523	2611	2410	1200	1336	1704	1098	1086	2925	2600	2742	1098	1462	2811	2791	1132	1140	2789	2952	959	1395	2017	2616	1220
S698_18	1524	1485	2779	1438	5727	2764	2888	732	2662	1839	2901	2902	1105	2636	2942	2857	1671	1091	2753	1315	672	2860	1338	1155	2712	2660	2736	2585	1196	769	1462	1098	1091	3035	2748	2748	1102	895	2923	2955	1113	1015	2733	2914	1045	543	1894	2798	1342
S768_18	3213	2911	1156	3137	4574	2002	1367	2807	1137	3367	1281	1289	2725	1331	2097	2023	3365	2971	1995	2804	2746	2038	2630	2650	1423	1266	1181	1827	2730	2769	3104	2541	2564	1409	1127	1464	2635	2961	1295	1329	2658	2633	1899	2135	2637	3240	3501	1170	2805
S996_18	3053	2753	988	2978	4552	1733	702	2642	878	3215	1124	1109	2575	1077	1827	1736	3199	2820	1712	2647	2596	1759	2474	2530	1173	755	520	1560	2576	2624	2958	2385	2412	1265	955	1212	2482	2818	1133	1133	2512	2480	1768	1868	2478	3079	3351	956	2654
SRX10462521	3145	2848	1653	3074	4750	1504	1787	2638	1536	3180	1792	1682	2570	1748	614	522	3299	2688	1481	2586	2586	546	2462	2503	1833	2034	1617	1340	2568	2617	2954	2460	2411	1769	1618	1872	2476	2814	1822	1802	2499	2342	557	654	2471	3075	3211	1628	2637
SRX10462522	3200	2892	1729	3119	4725	1552	1844	2719	1589	3234	1878	1760	2608	1801	581	516	3381	2725	1554	2667	2630	594	2498	2558	1887	1665	1660	1385	2579	2659	3079	2503	2456	1817	1707	1924	2522	2851	1866	1897	2539	2382	516	656	2495	3157	3258	1673	2674
SRX10462523	3106	2808	1592	3034	4740	1447	1734	2572	1490	3123	1735	1631	2505	1698	510	421	3262	2631	1427	2520	2526	443	2393	2448	1783	1986	1561	1285	2483	2551	2977	2404	2343	1718	1558	1821	2412	2749	1767	1747	2443	2281	455	471	2384	3019	3152	1566	2560
SRX10462524	3418	3120	1915	3349	4816	1774	2061	2871	1813	3433	2064	1969	2835	1968	766	612	3571	2956	1758	2852	2860	737	2726	2772	2023	2260	1888	1605	2839	2884	3306	2743	2679	2045	1893	2091	2744	3082	2101	2080	2772	2611	617	845	2743	3348	3478	1912	2905
SRX10462525	3244	2935	1778	3163	4882	1593	1850	2768	1630	3281	1934	1807	2656	1786	620	494	3423	2775	1598	2709	2683	645	2544	2603	1841	2214	1709	1425	2657	2704	3122	2553	2508	1862	1755	1908	2573	2900	1917	1948	2589	2432	472	701	2571	3208	3307	1729	2722
SRX10462526	3330	3090	1893	3319	4817	1750	2042	2875	1793	3430	2044	1942	2807	1920	794	606	3543	2925	1733	2826	2832	764	2690	2747	1923	1791	1869	1590	2813	2858	3287	2707	2655	2025	1870	2043	2719	2996	2077	2055	2747	2591	559	871	2720	3322	3449	1881	2870
SRX10462527	3076	2778	1565	3006	4715	1441	1714	2572	1468	3109	1717	1612	2499	1681	240	387	3230	2617	1422	2509	2526	448	2381	2432	1764	1980	1541	1278	2500	2549	2963	2395	2341	1700	1544	1804	2403	2748	1746	1731	2403	2274	425	559	2405	2997	3142	1553	2558
SRX10462528	3043	2745	1548	2970	4723	1402	1677	2537	1432	3078	1687	1578	2466	1648	587	596	3193	2584	1380	2481	2489	634	2349	2401	1729	1425	1505	1234	2466	2513	2927	2368	2307	1668	1512	1768	2375	2708	1714	1699	2400	2241	632	729	2371	2974	3112	1527	2536
SRX10462529	3410	3112	1922	3338	4474	1783	2055	2904	1810	3453	2060	1963	2833	2019	880	798	3562	2958	1759	2854	2860	816	2727	2775	2105	1801	1887	1610	2810	2884	3303	2738	2673	2039	1876	2141	2740	3040	2096	2075	2766	2607	822	918	2713	3347	3480	1907	2907
SRX10462530	3019	2724	1641	2954	4826	1524	1795	2510	1544	2768	1799	1693	2446	1702	590	435	3173	2561	1507	2456	2462	565	2423	2376	1760	1546	1624	1361	2419	2487	2911	2345	2289	1804	1617	1824	2351	2687	1828	1809	2378	2219	381	672	2323	2951	2793	1627	2511
SRX10462531	2896	2599	1613	2821	4519	711	1746	2516	1503	3048	1747	1644	2443	1713	1546	1461	3047	2682	702	2462	2461	1471	2330	2374	1792	1493	1576	545	2444	2490	2743	2335	2340	1855	1575	1830	2352	2690	1773	1763	2375	2347	1495	1592	2345	2950	3214	1589	2516
SRX10462532	3152	2855	1662	3079	4660	1511	1757	2643	1545	3189	1801	1690	2575	1757	526	535	3307	2694	1489	2590	2597	558	2460	2511	1839	2041	1625	1348	2578	2624	2961	2479	2420	1782	1628	1881	2485	2822	1831	1811	2480	2348	570	668	2479	3069	3217	1639	2643
SRX10462533	3146	2849	1677	3071	4790	1447	1808	2642	1561	3185	1809	1711	2575	1774	637	549	3301	2693	1501	2589	2597	571	2469	2510	1859	2057	1640	1362	2577	2617	3042	2473	2418	1789	1642	1899	2482	2816	1839	1828	2506	2350	585	682	2481	3081	3217	1653	2643
SRX10462534	3144	2846	1654	3072	4743	1509	1753	2637	1540	3183	1797	1691	2567	1752	518	528	3298	2687	1485	2582	2594	551	2457	2502	1836	2038	1623	1344	2568	2619	2956	2468	2411	1775	1619	1874	2476	2814	1827	1809	2497	2339	561	658	2470	3075	3210	1630	2637
SRX10462535	3144	2847	1654	3074	4760	1506	1790	2637	1540	3182	1795	1689	2565	1750	613	524	3299	2687	1486	2584	2594	547	2460	2504	1839	2037	1621	1344	2570	2618	2957	2469	2410	1774	1619	1875	2477	2812	1825	1803	2500	2342	558	655	2474	3076	3210	1630	2637
SRX10462536	3124	2826	1623	3052	4758	1482	1770	2618	1522	3164	1774	1667	2546	1677	515	256	3278	2669	1462	2563	2573	484	2437	2483	1734	2017	1599	1318	2551	2597	3018	2453	2389	1755	1599	1800	2453	2793	1806	1784	2482	2323	389	591	2454	3054	3190	1609	2613
SRX10462537	3680	3385	2248	3611	4484	2100	2276	3188	2173	2525	2394	2287	3106	2354	1180	1086	3834	3230	2000	3099	3125	1114	2983	3037	2441	2643	2219	1938	3079	3160	3574	3042	2945	2375	2244	3470	3011	3345	2424	2400	3057	2886	1154	1143	2999	3631	2570	2226	3168
SRX10462538	3301	3002	1792	3230	4816	1657	1942	2787	1696	3337	1928	1842	2722	1851	706	553	3456	2839	1636	2735	2746	681	2603	2657	1905	2194	1768	1493	2724	2768	3111	2616	2560	1930	1769	1973	2625	2964	1962	1959	2628	2491	577	788	2627	3229	3361	1780	2785
SRX10462539	3132	2891	1749	3113	4682	1606	1893	2730	1646	3275	1904	1794	2663	1776	552	468	3342	2778	1585	2671	2683	623	2541	2592	1773	2149	1722	1442	2631	2707	3130	2567	2499	1889	1724	1897	2566	2845	1932	1913	2584	2435	361	731	2539	3149	3303	1737	2724
SRX10462541	3118	2822	1627	3048	4736	1506	1768	2617	1516	3160	1772	1664	2543	1726	620	531	3272	2666	1486	2564	2562	555	2437	2480	1811	2015	1594	1344	2547	2592	2930	2448	2389	1774	2254	1850	2453	2786	1803	1783	2477	2320	566	662	2450	3052	3190	1606	2606
SRX10462542	2941	2639	877	2867	4378	1619	272	2533	766	3073	1012	904	2455	956	1702	1609	3088	2704	1598	2501	2476	1632	2347	2413	1068	1155	134	1445	2432	2512	2839	2271	2295	1155	834	1108	2368	2702	1028	1023	2393	2370	1642	1743	2341	2963	3235	844	2552
SRX10462543	3181	2875	1700	3103	4819	1529	1834	2682	1582	3218	1853	1736	2595	1733	576	421	3340	2718	1517	2564	2622	562	2419	2540	1790	2091	1657	1373	2601	2646	3069	2497	2444	1815	1678	1832	2509	2846	1863	1864	2531	2374	443	656	2510	3057	3247	1700	2591
SRX10462544	3143	2846	1645	3075	4778	1510	1797	2638	1546	3185	1798	1695	2569	1701	541	383	3296	2686	1491	2580	2594	513	2454	2508	1759	2045	1627	1346	2573	2615	3030	2469	2412	1780	1623	1822	2476	2813	1828	1812	2504	2342	408	620	2475	3076	3208	1634	2631
SRX10462545	3143	2846	1680	3072	4507	1531	1815	2662	1562	3202	1819	1713	2592	1776	641	550	3297	2708	1512	2604	2618	577	2483	2522	1860	2062	1645	1368	2589	2640	2977	2483	2430	1800	1646	1899	2495	2837	1850	1831	2519	2361	585	684	2494	3100	3233	1656	2656
SRX10462546	3243	2932	1779	3160	4837	1598	1856	2770	1634	3283	1922	1808	2662	1791	669	537	3422	2775	1602	2705	2677	684	2709	2601	1846	2223	1715	1432	2658	2707	3123	2554	2507	1867	1756	1913	2572	2905	1905	1951	2587	2428	488	746	2573	3213	3307	1724	2721
SRX10462547	3134	2834	1609	3064	4510	1497	1784	2628	1538	3170	1792	1667	2556	1694	566	314	3287	2675	1480	2568	2580	540	2444	2490	1751	2039	1615	1333	2560	2605	3020	2451	2398	1775	1586	1818	2462	2803	1822	1806	2491	2331	448	647	2463	3066	3200	1596	2621
SRX10462548	3214	2918	1711	3145	4569	1573	1860	2707	1612	3250	1864	1758	2631	1766	508	450	3368	2753	1555	2650	2664	580	2523	2572	1822	2111	1690	1412	2641	2683	3106	2535	2480	1847	1690	1890	2546	2881	1894	1873	2573	2411	459	688	2544	3151	3280	1699	2692
SRX10462549	3224	2927	1721	3155	4580	1583	1875	2716	1627	3266	1875	1772	2647	1781	615	460	3380	2765	1564	2659	2677	589	2533	2588	1839	2126	1703	1421	2654	2695	3119	2551	2492	1860	1698	1904	2556	2892	1904	1882	2585	2423	466	694	2556	3160	3289	1708	2709
SRX10462551	3325	3028	1829	3252	4863	1682	1964	2813	1722	3365	1951	1851	2741	1931	730	639	3480	2865	1662	2758	2765	661	2633	2684	2011	2216	1796	1520	2752	2791	3045	2644	2587	1951	1795	2051	2652	2991	1985	1983	2684	2520	670	765	2656	3255	3387	1806	2775
SRX10462552	3217	2919	1732	3144	4512	1581	1868	2707	1617	2937	1870	1746	2638	1826	696	606	3370	2758	1557	2655	2661	629	2525	2572	1912	2114	1698	1416	2640	2689	3030	2536	2481	1849	1696	1950	2546	2885	1901	1881	2570	2414	638	735	2543	3149	2965	1708	2694
SRX10462553	3110	2813	1612	3041	4788	1486	1747	2584	1502	3125	1753	1657	2481	1656	441	390	3265	2631	1465	2528	2537	503	2385	2444	1713	1994	1576	1315	2515	2558	2984	2410	2356	1760	1576	1778	2419	2758	1784	1766	2449	2295	390	605	2416	3025	3159	1594	2578
SRX10462555	3158	2859	1662	3089	4799	1525	1769	2654	1564	3196	1817	1713	2578	1717	463	407	3312	2698	1508	2590	2608	519	2460	2514	1773	2056	1640	1365	2581	2630	3050	2480	2424	1803	1641	1842	2488	2827	1847	1830	2519	2355	433	644	2488	3092	3223	1649	2644
SRX10462556	3116	2818	1619	3044	4769	1509	1771	2603	1523	3151	1769	1665	2534	1677	541	279	3271	2653	1486	2549	2560	510	2420	2466	1730	2012	1601	1343	2535	2579	3002	2433	2381	1777	1598	1796	2445	2781	1797	1783	2468	2309	415	618	2443	3044	3180	1607	2589
SRX10462558	2823	2513	675	2736	4285	1407	850	2316	641	2858	786	701	2238	847	1259	1271	2972	2466	1383	2269	2257	1285	2125	2203	939	1280	700	1234	2247	2287	2711	2141	2082	800	634	982	2156	2480	792	856	2177	2132	1303	1403	2156	2738	3002	647	2320
SRX10462559	3121	2883	1736	3113	4776	1605	1884	2678	1635	3220	1889	1789	2602	1788	626	479	3337	2723	1587	2623	2629	604	2491	2538	1843	2133	1714	1434	2607	2650	3076	2503	2445	1866	1712	1909	2510	2790	1921	1903	2539	2376	416	702	2509	3119	3248	1755	2671
SRX10462560	3068	2770	1581	2997	4732	1433	1722	2560	1477	3103	1708	1620	2489	1688	505	413	3223	2611	1413	2505	2514	438	2375	2425	1768	1971	1549	1269	2494	2533	2942	2388	2330	1706	1549	1806	2397	2733	1739	1736	2427	2268	448	528	2397	2984	3134	1560	2554
SRX10462561	1934	1631	2835	1857	5833	2815	2971	1400	2727	1948	2980	2876	1280	2812	2987	2549	1871	1587	2791	868	1349	2908	900	1278	2890	3218	2801	2565	1335	1438	1658	1226	1227	3115	2798	2927	1234	1575	3009	3013	913	1238	2866	3027	1235	1824	2116	2814	932
SRX10462562	3340	3039	1892	3269	4638	1745	1989	2836	1779	3374	2017	1924	2766	1995	915	826	3495	2885	1722	2775	2792	850	2647	2695	2075	2279	1858	1581	2764	2814	3154	2663	2609	2012	1857	2113	2674	3014	2045	2043	2690	2538	857	957	2665	3260	3408	1870	2830
SRX10462563	2815	2784	1630	2743	4821	1523	1750	2573	1538	3118	1792	1684	2496	1697	468	411	2970	2348	1504	2512	2528	539	2384	2434	1751	2038	1618	1357	2502	2551	2704	2402	2344	1780	1609	1817	2408	2748	1819	1801	2423	2278	249	581	2394	3000	3142	1620	2567
SRX10462564	1680	1645	3130	1604	6275	3118	3268	1426	3021	1975	3277	3173	1355	3296	3286	2851	1618	1348	3098	897	1379	3206	939	1308	3380	3519	3100	2921	1332	1467	1417	1263	1254	3135	3096	3414	1263	1600	3308	3313	1062	1264	2904	3063	1346	1527	2144	3112	958
SRX10462565	3118	2819	1614	3048	4766	1475	1762	2609	1516	3117	1761	1663	2538	1673	510	354	3271	2656	1457	2551	2562	482	2424	2471	1729	2015	1592	1315	2541	2586	3006	2436	2381	1754	1592	1797	2446	2783	1791	1777	2471	2308	361	594	2444	3047	3181	1601	2604
SRX10462566	3310	3010	1830	3238	4740	1711	1954	2800	1744	3347	1918	1895	2724	1900	628	583	3464	2756	1690	2738	2739	727	2608	2663	1955	2243	1825	1547	2739	2778	3275	2638	2583	1981	1792	2026	2647	2964	1944	2009	2672	2514	663	847	2648	3224	3283	1808	2810
SRX10462567	3268	2971	1798	3197	5064	1664	1932	2726	1696	3266	1951	1850	2655	1823	686	507	3422	2771	1643	2726	2677	661	2590	2590	1823	1690	1771	1494	2656	2701	3177	2558	2495	1927	1787	1945	2558	2894	1987	1963	2587	2395	534	763	2560	3164	3296	1795	2778
SRX10462568	3139	2841	1625	3068	4775	1502	1777	2630	1523	3177	1779	1682	2555	1684	533	388	3298	2680	1491	2572	2588	511	2445	2498	1741	2071	1604	1332	2566	2606	3029	2461	2404	1758	1604	1805	2469	2805	1812	1793	2497	2330	382	611	2467	3068	3203	1669	2623
SRX11528138	1264	1219	2489	1176	5472	2431	2568	998	2332	1158	2632	2509	882	2407	2493	2526	1441	874	2345	989	909	2561	1009	294	2487	2913	2407	2258	317	992	1146	513	519	2702	2452	2523	527	1132	2622	2664	483	800	2475	2518	468	1098	1683	2428	988
SRX11666880	3130	2833	1870	3064	4947	788	2004	2780	1765	3312	2011	1906	2656	1967	1818	1728	3285	2951	778	2726	2722	1741	2591	2637	2045	1744	1837	461	2710	2751	3174	2603	2602	2124	1830	2088	2610	2952	2039	2022	2637	2609	1672	1859	2601	3216	3478	1845	2782
SRX11666881	3101	2792	1145	3019	4682	1849	1282	2730	1076	3216	1270	1167	2612	1450	1967	1911	3280	2867	1852	2679	2640	1944	2502	2589	1546	1281	1130	1677	2600	2649	2990	2398	2442	1356	1104	1589	2506	2854	1250	1323	2554	2526	1771	2004	2537	3170	3397	1076	2681
SRX11666882	3576	3278	2074	3508	4963	1944	2218	3074	1977	3643	2229	2218	3000	2125	953	762	3732	3117	1932	3064	3023	932	2898	2937	2183	1963	2042	1773	3002	3044	3438	2906	2839	2201	2054	2249	2902	3245	2260	2236	2932	2772	826	1029	3179	3511	3641	2090	3022
SRX11666883	2802	2503	1540	2727	4800	658	1667	2440	1617	2997	1672	1663	2363	2164	1486	1393	3480	2606	643	2433	2388	1417	2267	2301	2242	1953	1497	486	2366	2414	2837	2303	2263	2326	1507	2280	2274	2612	1699	1686	2301	2278	1460	1526	2271	2537	3141	1511	2445
SRX11666884	2755	2459	1495	2689	4716	411	1629	2403	1390	2965	1632	1626	2282	1591	1440	1351	2907	2574	401	2397	2346	1375	2228	2261	1672	1369	1460	82	2334	2375	2801	2227	2226	1747	1466	1713	2233	2575	1661	1646	2261	2232	1382	1481	2226	2839	3102	1470	2408
SRX11666885	2814	2519	1555	2756	4727	481	2232	2463	1896	3006	1692	1683	2340	1666	1500	1409	2977	2632	474	2439	2403	1420	2275	2321	1748	1435	1515	155	2393	2435	2858	2292	2284	1813	1524	1789	2289	2635	1721	1707	2318	2288	1443	1541	2285	2899	3162	1531	2464
SRX11666886	3156	2855	1126	3083	4540	1954	1342	2764	1106	3327	1252	1264	2676	1297	2046	1972	3312	2930	1944	2755	2706	2006	2582	2641	1397	1275	1158	1783	2692	2724	3054	2491	2527	1379	1101	1435	2591	2919	1266	1299	2615	2590	1848	2089	2592	3203	3453	1146	2762
SRX11666887	3061	2765	1810	2993	4937	837	1963	2708	1726	3245	1938	1844	2635	1929	1762	1671	3228	2880	829	2653	2655	1678	2526	2569	2008	1706	1779	673	2642	2681	3103	2534	2532	2078	1773	2047	2539	2880	1965	1959	2566	2535	1700	1761	2536	3146	3405	1787	2712
SRX11666888	3057	2759	1798	2988	4937	828	1932	2704	1697	3241	1925	1830	2628	1901	1745	1656	3211	2874	819	2648	2650	1664	2521	2562	1978	1677	1764	665	2636	2675	3099	2528	2527	2048	1762	2019	2534	2876	1951	1946	2562	2530	1686	1747	2531	3142	3400	1775	2707
SRX11666889	2757	2459	1499	2685	4459	439	1631	2405	1390	2935	1619	1532	2279	1599	1438	1351	2909	2571	430	2351	2347	1360	2215	2262	1673	1378	1462	110	2332	2375	2803	2224	2226	1753	1459	1717	2237	2575	1649	1650	2264	2235	1380	1479	2227	2842	3102	1475	2405
SRX11666890	2759	2462	1503	2692	4709	443	1639	2408	1398	2942	1626	1541	2281	1603	1443	1353	2913	2575	434	2354	2352	1363	2218	2264	1681	1381	1470	118	2338	2379	2806	2226	2232	1755	1467	1724	2240	2581	1656	1655	2267	2238	1384	1482	2231	2847	3103	1480	2408
SRX11666891	2753	2457	1491	2687	4720	421	1623	2401	1386	2960	1630	1623	2277	1586	1433	1344	2904	2571	403	2394	2344	1355	2220	2258	1669	1364	1454	100	2331	2373	2798	2220	2224	1744	1452	1710	2230	2573	1659	1642	2258	2228	1377	1476	2223	2837	3089	1463	2405
SRX11666892	2725	2427	1474	2654	4714	410	1601	2375	1363	2907	1594	1505	2252	1572	1408	1317	2876	2539	402	2324	2315	1329	2189	2233	1647	1352	1432	82	2303	2346	2772	2196	2197	1720	1436	1690	2210	2548	1623	1624	2237	2203	1353	1449	2202	2806	3070	1452	2375
SRX11666893	3205	2897	1085	3126	4645	1864	1260	2821	1016	3359	989	1198	2702	1211	1949	1893	3381	2955	1868	2827	2732	1932	2612	2677	1310	1227	1069	1694	2689	2751	3083	2518	2562	1276	1059	1351	2627	2948	955	1267	2642	2615	1897	1997	2595	3263	3487	1018	2795
SRX11666894	2874	2576	790	2806	4022	1546	925	2464	486	3004	937	925	2389	1165	1644	1551	3548	2638	1528	2459	2416	1582	2290	2337	1266	1338	739	1380	2362	2442	2740	2174	2200	1593	764	1305	2262	2636	953	973	2327	2297	1583	1683	2295	2901	3160	766	2468
SRX11666895	2738	2438	1479	2666	4714	413	1607	2388	1369	2915	1596	1509	2266	1577	1428	1338	2887	2554	404	2335	2326	1362	2202	2246	1650	1354	1439	79	2313	2360	2786	2212	2205	1732	1434	1691	2220	2555	1625	1631	2246	2217	1369	1467	2211	2819	3087	1451	2391
SRX11666896	3740	3445	2231	3679	5087	1998	2385	3232	2146	3809	2386	2369	3162	2351	1114	1056	3898	3282	1975	3223	3188	1113	3063	3100	2434	2137	2209	1834	3165	3151	3635	3073	3000	2198	2218	2471	3063	3402	2415	2394	3072	2936	1083	1166	3067	3668	3806	2217	3227
SRX11666897	2865	2569	1598	2800	4742	528	1733	2507	1536	3067	1737	1730	2433	1834	1524	1458	3160	2677	519	2500	2450	1481	2329	2362	1918	1621	1564	336	2435	2418	2903	2334	2329	1995	1570	1960	2334	2679	1767	1750	2365	2338	1491	1589	2331	2941	3207	1575	2510
SRX11764861	2754	2457	1493	2687	4729	422	1625	2400	1388	2958	1632	1623	2278	1587	1434	1347	2905	2569	414	2390	2342	1372	2220	2257	1670	1367	1455	101	2330	2370	2797	2224	2222	1745	1466	1712	2228	2568	1661	1642	2258	2228	1381	1479	2222	2836	3099	1469	2403
SRX11764862	3152	2855	1634	3083	4786	1503	2320	2642	1978	3214	1790	1783	2527	1703	518	359	3317	2693	1485	2633	2599	487	2470	2510	1758	1553	1617	1291	2575	2618	3041	2477	2414	1794	1623	1824	2478	2817	1824	1805	2507	2344	382	594	2478	3081	3215	1624	2640
SRX11764863	2783	2483	1482	2708	4707	428	1654	2426	1416	2987	1655	1647	2358	1621	1472	1384	2929	2597	444	2425	2368	1407	2250	2288	1696	1402	1485	283	2356	2404	2826	2256	2246	1770	1492	1739	2258	2598	1682	1673	2288	2261	1361	1511	2257	2861	3131	1498	2432
SRX11764864	2736	2439	1477	2662	4750	615	1604	2374	1363	2338	1595	1598	2300	1569	1432	1343	2884	2545	601	2371	2320	1352	2198	2233	1648	1349	1432	449	2303	2347	2772	2197	2201	1747	1444	1689	2209	2546	1622	1622	2236	2200	1376	1475	2207	2805	2476	1451	2380
SRX11764865	1537	1491	2928	1445	6574	2912	3477	481	2819	1790	3101	3074	993	3206	3080	3007	1895	1042	2918	1330	899	3086	1291	1115	3171	3142	2878	2687	1149	453	1381	1048	1048	3169	2938	3205	1061	1124	3078	3156	1193	960	2688	2858	1175	826	1851	2919	1296
SRX11764866	3200	2902	1688	3130	4832	1551	1835	2688	1592	3260	1843	1826	2619	1744	561	300	3351	2740	1530	2683	2645	544	2519	2554	1798	1583	1666	1386	2619	2665	3089	2523	2460	1821	1675	1865	2522	2863	1870	1849	2551	2393	435	637	2523	3128	3262	1674	2686
SRX11764867	3066	2768	1561	3001	4720	1417	1699	2560	1489	3128	1705	1689	2491	1796	474	389	3360	2610	1399	2545	2515	409	2389	2425	1879	1592	1527	1256	2492	2529	2954	2397	2331	1831	1532	1919	2393	2737	1736	1713	2420	2263	423	502	2390	2996	3135	1536	2554
SRX11764868	1435	1402	2519	1356	6307	2558	3097	348	2465	1696	2692	2704	903	2846	2724	2637	1775	957	2547	1183	814	2665	1202	1012	2814	2703	2523	2333	1022	366	1293	954	952	3080	2534	2848	961	1040	2726	2741	988	871	2599	2703	957	1017	1756	2584	1208
SRX11764869	3300	3002	1737	3230	4882	1644	1931	2784	1690	3361	1936	1924	2720	1854	223	573	3449	2837	1477	2781	2744	632	2620	2656	1985	1681	1760	1484	2691	2764	3180	2621	2557	1921	1766	2021	2620	2963	1966	1948	2638	2490	606	715	2592	3224	3360	1771	2787
SRX11764870	2871	2574	1591	2801	4830	513	1723	2515	1572	3056	1724	1714	2419	2108	1531	1441	3542	2684	526	2509	2452	1452	2338	2372	2190	1993	1552	348	2443	2486	2912	2343	2337	2367	1560	2230	2345	2686	1752	1739	2373	2345	1456	1571	2340	2949	3216	1566	2519
SRX11764871	2903	2604	1619	2830	4850	540	1754	2549	1512	3088	1757	1755	2446	1638	1559	1486	3058	2713	565	2542	2480	1496	2363	2399	1795	1503	1583	372	2470	2513	2936	2365	2366	1867	1591	1836	2371	2714	1789	1768	2399	2371	1486	1601	2369	2987	3243	1636	2542
SRX11764872	2870	2574	1590	2803	4830	511	1724	2513	1491	3058	1727	1716	2417	1594	1531	1441	3032	2685	524	2507	2454	1465	2337	2370	1679	1479	1553	349	2444	2485	2910	2341	2338	1854	1562	1719	2343	2687	1754	1738	2372	2343	1456	1571	2339	2950	3215	1565	2517
SRX11764873	3509	3211	2515	3440	5045	1596	2640	3427	2402	2781	2650	2648	3341	2602	2451	2378	3665	3587	1513	3424	3098	2388	3240	3279	2685	2390	2470	1425	3347	3123	3810	3241	3243	2758	2488	2723	3250	3589	2677	2661	3274	3246	2399	2495	3245	3864	2916	2532	3421
SRX11764874	1472	1352	2702	1391	5613	2690	2796	863	2571	1777	2844	2832	945	2655	2865	2781	1624	1025	2679	1166	534	2797	1198	996	2735	2573	2660	2518	1046	882	1406	945	939	2903	2674	2774	944	757	2870	2875	1034	857	2654	2834	1008	682	1738	2723	1208
SRX11764875	3191	2951	1742	3184	4755	1604	1894	2739	1653	3311	1896	1885	2668	1801	621	461	3406	2791	1586	2728	2697	592	2568	2607	1859	1641	1723	1442	2671	2716	3139	2574	2512	1880	1729	1923	2575	2856	1927	1908	2604	2438	407	696	2575	3190	3312	1728	2738
SRX11764876	2830	2534	1564	2763	4789	484	1702	2390	1471	3038	1705	1698	2402	1666	1515	1424	2983	2649	476	2473	2418	1433	2299	2332	1749	1451	1532	293	2374	2367	2870	2296	2295	1823	1535	1790	2301	2647	1735	1718	2333	2305	1456	1553	2269	2911	3175	1541	2479
SRX11764877	3471	3173	2213	3401	4804	1139	2337	3119	2102	2471	2343	2337	2996	2306	2154	2065	3618	3283	1051	3114	3056	2074	2940	2976	2383	2086	2167	782	3042	3091	3514	2943	2934	2464	2179	2424	2946	3283	2372	2363	2974	2935	2009	2196	2940	3548	2618	2185	3123
SRX11764878	2737	2441	1482	2671	5045	411	1613	2383	1370	2943	1603	1610	2261	1573	1414	1326	2887	2553	404	2378	2327	1337	2205	2241	1654	1357	1441	85	2315	2354	2782	2202	2207	1732	1453	1697	2213	2557	1632	1630	2242	2210	1358	1458	2206	2820	3081	1456	2386
SRX11764879	3291	2993	1770	3222	4838	1726	2463	2860	2120	3403	1924	1822	2791	1840	737	483	3452	2909	1706	2806	2814	707	2679	2724	1892	1740	1749	1554	2791	2833	3261	2694	2632	1909	1744	1960	2695	3034	1960	1619	2693	2565	611	814	2694	3301	3433	1767	2854
SRX11764880	1244	1206	2475	1163	5495	2458	2555	969	2357	1159	2613	2604	875	2427	2485	2544	1385	865	2349	999	912	2560	1038	270	2505	2348	2427	2281	296	986	1152	504	493	2735	2442	2537	506	1135	2645	2650	460	794	2514	2556	446	1064	1671	2460	1003
SRX11764881	2776	2477	1513	2704	4725	426	1640	2423	1400	2977	1645	1636	2301	1608	1457	1368	2921	2588	418	2417	2357	1380	2246	2280	1682	1388	1472	93	2346	2395	2816	2247	2241	1765	1479	1726	2253	2589	1673	1664	2281	2252	1401	1500	2246	2853	3122	1485	2427
SRX11764882	2915	2618	1656	2848	4809	581	1787	2560	1545	3121	1792	1785	2438	1748	1588	1499	3066	2730	573	2556	2501	1510	2386	2419	1829	1530	1616	254	2492	2532	2957	2386	2384	1906	1627	1872	2391	2732	1822	1807	2418	2388	1442	1630	2384	2996	3259	1631	2566
SRX11806095	2754	2459	1495	2684	4727	423	1623	2403	1384	2959	1629	1620	2280	1589	1438	1349	2904	2570	414	2395	2340	1372	2226	2260	1668	1369	1456	66	2330	2375	2796	2225	2223	1747	1464	1711	2231	2573	1658	1645	2260	2218	1382	1480	2224	2835	3101	1470	2406
SRX11806096	2748	2452	1491	2684	4722	420	1627	2397	1476	2956	1628	1623	2274	2099	1438	1349	3424	2566	410	2389	2338	1372	2220	2254	2181	1892	1457	87	2326	2369	2793	2217	2219	2270	1464	2223	2225	2569	1657	1643	2254	2223	1379	1477	2218	2832	3096	1466	2399
SRX11806097	2896	2599	1615	2823	4848	534	1744	2535	1507	3077	1735	1738	2442	1635	1558	1470	3043	2706	550	2528	2473	1480	2357	2392	1788	1491	1575	369	2463	2507	2932	2361	2355	1865	1584	1830	2363	2707	1763	1763	2395	2366	1485	1599	2361	2971	3238	1590	2537
SRX11806098	2757	2461	1493	2691	4723	421	1627	2404	1386	2964	1631	1622	2282	1588	1437	1348	2908	2575	413	2398	2344	1360	2227	2261	1668	1369	1459	94	2333	2376	2797	2228	2228	1745	1464	1712	2234	2576	1659	1644	2262	2233	1381	1480	2227	2840	3103	1468	2408
SRX11806099	1390	1356	2541	1312	5630	2578	2719	222	2484	1658	2730	2656	909	2448	2755	2657	1539	910	2557	1151	770	2671	1154	967	2530	2427	2555	2411	1017	337	1246	911	904	2847	2559	2563	912	993	2775	2762	941	824	2634	2729	907	646	1708	2567	1161
SRX11806100	2754	2455	1493	2684	4722	418	1618	2401	1384	2954	1625	1616	2279	1587	1438	1349	2902	2565	410	2395	2336	1359	2226	2259	1662	1366	1449	85	2325	2373	2797	2228	2217	1746	1459	1705	2230	2567	1653	1644	2258	2229	1381	1479	2223	2831	3100	1465	2405
SRX11806101	2743	2444	1483	2672	4716	414	1610	2392	1373	2947	1614	1606	2268	1578	1427	1339	2890	2556	404	2384	2329	1348	2214	2250	1652	1356	1441	79	2316	2363	2789	2216	2207	1735	1449	1694	2220	2558	1643	1632	2249	2220	1369	1468	2213	2822	3090	1455	2394
SRX11806102	3160	2856	1134	3081	4540	1957	1341	2768	1106	3323	1239	1266	2683	1303	2053	1979	3309	2929	1947	2759	2705	2014	2587	2646	1399	1284	1157	1783	2690	2728	3057	2496	2525	1387	1101	1437	2595	2917	1251	1307	2620	2594	1857	2097	2597	3202	3455	1151	2767
SRX11806103	2877	2576	1586	2800	4821	521	1717	2526	1781	3059	1716	1715	2421	2116	1523	1448	3560	2682	544	2520	2452	1454	2341	2374	2195	2005	1541	348	2440	2489	2914	2345	2339	2370	1553	2235	2350	2685	1748	1733	2376	2346	1448	1564	2346	2957	3219	1600	2521
SRX11806104	2922	2626	1924	2856	5045	991	2053	2831	1817	3396	2060	2052	2759	2017	1865	1778	3074	3005	979	2828	2515	1801	2657	2693	2100	1797	1885	826	2763	2540	3228	2659	2658	2172	1897	2138	2665	3005	2087	2070	2691	2663	1813	1909	2660	3268	3532	1898	2838
SRX11806105	3237	2940	1727	3168	4859	1538	1874	2731	1629	3297	1880	1873	2662	1776	603	453	3388	2776	1516	2722	2682	577	2555	2591	1834	1618	1704	1366	2659	2702	3127	2562	2501	1854	1711	1899	2563	2903	1915	1889	2591	2430	361	680	2563	3169	3301	1723	2727
SRX11806106	2868	2571	1588	2799	4829	510	1719	2511	1481	3056	1725	1714	2413	1589	1526	1437	3019	2683	523	2505	2452	1448	2335	2367	1674	1462	1550	348	2442	2483	2908	2337	2336	1837	1560	1714	2341	2685	1752	1736	2370	2341	1453	1569	2337	2948	3212	1563	2514
SRX11806107	3419	3120	2154	3345	4789	1087	2284	2975	2044	2419	2287	2282	2987	2253	2093	2004	3566	3228	999	3060	2997	2013	2885	2919	2330	2035	2113	890	2955	2952	3456	2884	2876	2406	2120	2371	2888	3226	2319	2308	2919	2890	2035	2133	2856	3490	2561	2128	3067
SRX11806108	2747	2451	1486	2681	4722	413	1618	2396	1380	2955	1623	1615	2274	1580	1430	1341	2898	2566	405	2390	2337	1352	2220	2253	1661	1360	1449	86	2326	2368	2792	2219	2218	1738	1457	1704	2225	2568	1652	1637	2253	2224	1374	1472	2218	2832	3094	1461	2400
SRX11806109	2754	2458	1492	2687	4722	418	1624	2399	1384	2959	1630	1621	2278	1586	1436	1347	2905	2569	410	2393	2339	1359	2224	2256	1666	1366	1456	91	2328	2371	2792	2224	2223	1744	1463	1710	2229	2571	1658	1643	2257	2228	1380	1479	2222	2834	3099	1467	2403
SRX11806110	2754	2458	1494	2689	4724	419	1610	2399	1389	2960	1631	1622	2279	1588	1436	1349	2907	2571	411	2379	2341	1359	2226	2259	1669	1367	1456	92	2331	2373	2797	2227	2223	1746	1465	1712	2230	2572	1660	1644	2258	2229	1381	1479	2223	2836	3100	1469	2405
SRX11806111	2024	1992	3202	1946	5599	3188	3302	1472	3094	1070	3343	3329	1538	3176	3375	3277	2171	1535	3105	1700	1423	3292	1787	1582	3256	3077	3165	3041	1631	1429	1901	1531	1524	3461	3173	3295	1529	1646	3369	3378	1554	1451	3256	3350	1525	1574	1132	3180	1796
SRX11806112	2030	1993	3211	1945	5599	3198	3306	1475	3101	1069	3346	3333	1541	3187	3396	3298	2170	1533	3115	1706	1420	3312	1796	1586	3261	3086	3170	3044	1630	1433	1907	1537	1525	3469	3176	3299	1536	1643	3372	3387	1561	1454	3278	3371	1531	1571	1135	3186	1803
SRX11806113	2815	2519	1553	2748	4724	481	1682	2463	1446	3003	1673	1677	2342	1644	1498	1409	2963	2631	475	2439	2402	1420	2275	2321	1724	1428	1511	153	2390	2435	2859	2289	2282	1803	1519	1765	2290	2633	1702	1704	2319	2288	1443	1541	2286	2897	3162	1528	2465
SRX11806114	2743	2447	1487	2674	4722	418	1617	2392	1380	2949	1606	1615	2270	1582	1434	1345	2892	2557	409	2387	2333	1356	2217	2250	1660	1360	1448	83	2320	2363	2791	2214	2213	1739	1454	1701	2222	2563	1634	1638	2250	2218	1376	1473	2215	2826	3089	1462	2396
SRX11806115	3012	2707	287	2936	4373	1682	1078	2605	839	3139	1011	887	2524	1026	1772	1690	3168	2768	1666	2554	2534	1716	2407	2486	1124	960	888	1513	2530	2566	2899	2330	2372	1131	253	1164	2432	2764	1011	1041	2452	2430	1715	1818	2433	3041	3293	376	2602
SRX11806116	2752	2455	1493	2682	4723	422	1621	2395	1379	2954	1611	1618	2271	1588	1428	1339	2900	2561	415	2392	2333	1363	2221	2254	1665	1367	1451	93	2323	2367	2791	2221	2218	1744	1461	1709	2227	2565	1640	1643	2255	2224	1371	1472	2221	2829	3093	1468	2401
SRX11806117	3471	3175	2192	3404	4830	1113	2326	3115	2125	2459	2328	2318	3019	2329	2131	2041	3766	3287	1046	3109	3055	2065	2937	2972	2414	2214	2155	951	3046	3086	3511	2943	2940	2589	2164	2454	2945	3289	2356	2340	2973	2945	2056	2171	2940	3552	2617	2167	3119
SRX11806118	1392	1352	2634	1305	5542	2623	2722	866	2499	1773	2770	2757	948	2587	2796	2712	1538	939	2612	1169	531	2728	1201	999	2661	2506	2585	2445	1043	885	1324	948	936	2889	2601	2700	947	755	2795	2807	968	860	2657	2765	943	679	1741	2652	1211
SRX2613969	1198	1159	2418	1115	5668	2396	3035	922	2713	1066	2557	2445	848	2413	2475	2474	1343	835	2291	926	867	2488	973	446	2483	2805	2373	2222	467	959	1115	454	440	2690	2377	2519	454	1090	2585	2592	320	764	2449	2492	190	1016	1641	2393	955
SRX2613970	2854	2553	1607	2777	4831	511	1737	2496	1491	3019	1716	1637	2418	1704	1538	1450	3002	2655	527	2440	2428	1457	2303	2349	2719	1987	1567	324	2419	3395	2896	2318	2313	1857	2494	1823	2328	2661	1745	1758	3284	2315	1482	1583	2320	2912	3192	1580	2494
SRX2613971	1308	1149	2415	1224	5675	2401	2486	912	2292	1060	2554	2448	838	2388	2470	2475	1453	950	2293	907	860	2499	966	440	2463	2796	2375	2222	432	951	1228	442	430	2679	2372	2494	446	1078	2587	2588	314	756	2436	2546	236	1010	1637	2400	943
SRX2613972	1393	1348	2627	1303	5830	2578	3228	1125	2855	1263	2766	2637	1036	2595	2658	2658	1544	1025	2475	1130	1048	2686	1161	642	2670	2999	2558	2410	655	1149	1302	643	637	2876	2586	2703	652	1279	2783	2800	511	952	2636	2678	420	1539	1837	2617	1144
SRX2613973	3015	2710	955	2939	4444	1677	433	2602	843	3139	1095	986	2524	1039	1751	1678	3170	2768	1664	2550	2549	1703	2409	2481	1135	1274	246	1496	2528	2576	2909	2343	2365	1146	914	1175	2436	2769	1102	1104	2464	2434	1696	1796	2437	3022	3301	985	2600
SRX2635769	272	237	2992	329	5967	2904	3127	1376	2880	1901	3128	2996	1316	2971	3210	3111	420	1307	2879	1327	1335	3153	1381	1243	3049	2866	2959	2732	1292	1422	1524	1186	1179	2990	2948	3037	1187	1552	3157	3137	1331	1228	2819	2998	1160	1486	2107	2967	1304
SRX2635770	266	230	2970	316	6042	2906	3103	1366	2862	1886	3041	2883	1300	2952	3225	3126	415	1199	2879	1317	1323	3145	1373	1224	3027	2851	2937	2732	1274	1409	1512	1169	1161	2967	2929	3068	1169	1539	3067	3023	1314	1211	2836	2999	1147	1473	1999	2945	1292
SRX2635771	2746	2447	1499	2675	4714	410	1630	2383	1384	2915	1635	1406	2304	1597	1299	1328	2899	2549	425	2336	2326	1356	2199	2242	1672	1374	1462	268	2312	2355	2786	2205	2204	1742	1458	1714	2216	2560	1666	1468	2243	2212	1362	1471	2212	2818	2883	1474	2379
SRX2635772	3094	2784	1033	3012	4297	1753	1586	2678	404	3217	1171	974	2590	1354	1714	1747	3440	2836	1742	2630	2614	1736	2485	2560	1337	1314	967	1582	2569	2644	2974	2397	2439	1561	985	1378	2505	2833	1179	1070	2526	2500	1715	1842	2481	3113	3372	989	2677
SRX2635773	162	75	2934	282	5963	2870	3027	1325	2820	1854	3083	2852	1267	2916	3066	3086	316	1256	2844	1282	1289	3106	1327	1194	2999	2824	2900	2700	1217	1375	1476	1132	1127	2938	2882	2983	1137	1506	3109	2992	1269	1181	2801	2964	1081	1441	2055	2913	1259
SRX2635774	172	127	2751	287	5779	2689	2886	1410	2634	1936	2805	2662	1350	2738	2986	2864	330	1241	2660	1367	1373	2903	1423	1260	2814	2636	2721	2517	1329	1448	1534	1216	1213	3020	2713	2801	1220	1591	2831	2763	1251	1262	2864	2960	1079	1525	2042	2728	1343
SRX2635775	215	180	2714	315	5748	2649	2850	1368	2609	1888	2784	2716	1304	2699	2969	2871	364	1202	2623	1317	1328	2899	1373	1231	2774	2596	2683	2477	1281	1414	1512	1174	1165	2979	2672	2764	1173	1545	2812	2859	1200	1216	2848	2942	1027	1479	2004	2691	1294
SRX2635776	780	745	3551	882	5966	3485	3646	1936	3445	1258	3696	3555	1871	3533	3685	3706	928	1863	3379	1887	1896	3736	1939	1800	3611	3440	3515	3315	1851	1982	2083	1743	1737	3561	3506	3600	1744	2111	3723	3698	1886	1783	3417	3579	1716	2047	1463	3526	1862
SRX2637886	3165	2857	1694	3088	4825	1525	1817	2648	1559	3199	1847	1767	2570	1710	555	326	3343	2691	1526	2632	2455	570	2454	2517	1765	1636	1632	1356	2577	2582	3050	2477	2429	1789	1685	1828	2491	2680	1840	1861	2457	2353	429	629	2439	2988	3225	1644	2631
SRX2637887	2979	2672	1030	2901	4455	1778	1187	2483	752	3107	1224	1108	2484	286	1861	1743	3164	2728	1783	2554	2513	1837	2365	2428	200	1152	990	1603	2475	2412	2865	2295	2338	1325	992	290	2402	2733	1215	1265	2404	2394	1747	1901	2398	2923	3266	1015	2562
SRX2637888	2765	2469	1499	2692	4725	436	1631	2411	1390	2919	1636	1535	2307	1601	1336	1345	2917	2571	449	2350	2350	1353	2216	2262	1677	1878	1462	269	2337	2383	2720	2228	2231	1746	1460	1720	2242	2582	1665	1652	2270	2243	1361	1475	2232	2846	3105	1476	2408
SRX2637889	3155	2858	1049	3081	4723	1871	1218	2701	1022	3278	1196	935	2669	1223	1855	1863	3308	2907	1847	2693	2553	1884	2553	2623	1256	1651	1071	1697	2676	2679	3051	2477	2509	1246	1012	1299	2577	2773	1205	758	2610	2586	1896	1993	2578	3026	3435	1026	2721
SRX2637890	2814	2518	668	2742	4361	1451	882	2394	645	2939	740	623	2322	837	1436	1439	2966	2475	1426	2341	2342	1440	2201	2281	932	1272	698	1281	2334	2367	2707	2135	2168	947	631	974	2237	2564	752	771	2266	2231	1475	1575	2232	2825	3002	644	2401
SRX2637891	2881	2586	1494	2812	4703	1349	1595	2393	1389	2927	1626	1536	2321	1605	393	404	3038	2453	1326	2324	2334	373	2183	2243	1679	1879	1465	1180	2315	2365	2774	2214	2163	1617	1460	1723	2224	2565	1653	1651	2225	2104	440	517	2223	2832	2982	1475	2361
SRX2637892	2995	2701	1528	2926	5040	1417	1641	2470	1767	3034	1678	1590	2425	1596	511	351	3153	2554	1396	2428	2446	474	2300	2347	1646	1930	1512	1248	2417	2446	2803	2650	2271	1699	1510	1719	2333	2672	1705	1703	2327	2203	705	589	2327	2934	3081	1516	2484
SRX2637893	2800	2503	702	2733	3846	1508	874	2397	679	2927	621	733	2320	882	1579	1489	2955	2561	1488	2332	2340	1506	2192	2272	913	1302	726	1334	2325	2367	2619	2127	2161	958	1324	956	2229	2565	630	877	2228	2234	1520	1624	2228	2827	3091	678	2389
SRX2637894	3113	2815	1583	3046	4743	1484	1733	2529	1525	3152	1703	1669	2534	1681	422	264	3270	2558	1465	2550	2384	491	2420	2465	1733	2020	1601	1318	2540	2509	2923	2435	2381	1754	1600	1801	2445	2645	1732	1785	2471	2308	399	601	2446	2905	3081	1576	2602
SRX2637898	3478	3182	2064	3412	4974	1939	2190	2975	1729	3431	2224	2002	2895	2137	805	751	3630	2922	1920	2816	2928	888	2945	2843	2037	2381	2057	1773	2856	2860	3292	2802	2740	2209	2053	2206	2806	3149	2253	2116	2824	2675	880	1077	2716	3410	3551	2054	2919
SRX2637899	3012	2715	1812	2940	4648	784	1804	2679	1698	3213	1934	1846	2554	1913	1661	1669	3164	2846	774	2611	2616	1673	2478	2531	1984	2187	1771	469	2606	2647	2993	2505	2501	2033	1774	2030	2511	2856	1960	1963	2508	2509	1705	1803	2503	3101	3379	1791	2632
SRX2637901	3144	2844	998	3073	4555	1803	1169	2735	976	3275	132	958	2660	1168	1635	1815	3298	2828	1795	2684	2683	1834	2475	2617	1266	1604	1025	1647	2672	2707	3044	2465	2503	1238	955	1311	2568	2907	148	1104	2602	2566	1848	1949	2570	3170	3353	975	2742
SRX2637902	2878	2580	1606	2806	4833	515	1745	2494	1500	3026	1723	1644	2420	1706	1538	1448	3032	2661	531	2437	2434	1459	2302	2348	1783	1987	1574	334	2425	2467	2894	2317	2317	1859	1572	1828	2326	2666	1752	1760	2357	2314	1482	1582	2318	2930	3190	1584	2494
SRX2637903	3074	2774	1587	3004	4757	1466	1726	2571	1479	3115	1726	1630	2490	1688	530	454	3234	2616	1452	2514	2518	463	2385	2435	1769	2021	1549	1294	2501	2540	2937	2404	2340	1731	1553	1810	2404	2738	1757	1740	2431	2272	473	553	2407	3010	3138	1609	2527
SRX2637904	2728	2430	1460	2659	4691	401	1593	2353	1353	2889	1597	1494	2277	1559	1393	1304	2884	2523	390	2297	2295	1313	2160	2209	1638	1835	1423	236	2285	2329	2752	2176	2180	1711	1425	1682	2189	2530	1626	1608	2185	2182	1335	1433	2180	2790	3051	1437	2353
SRX2637905	3060	2763	1818	2990	4940	762	1909	2710	1707	3111	1954	1850	2631	1916	1654	1666	3213	2876	621	2653	2643	1674	2514	2566	1994	2196	1777	593	2638	2686	3105	2536	2530	2067	1778	2038	2541	2876	1984	1968	2567	2540	1610	1796	2537	3130	3275	1794	2708
SRX2637906	3226	2927	1715	3159	4814	1589	1839	2716	1632	3265	1880	1775	2643	1801	185	531	3383	2759	1409	2656	2672	593	2528	2586	1922	2125	1705	1422	2652	2693	3031	2550	2489	1861	1693	1961	2554	2892	1911	1889	2581	2418	564	699	2552	3141	3283	1705	2709
SRX2637907	3599	3300	2042	3530	4844	2025	2312	2909	2055	3585	2235	2207	2994	2213	1052	911	3754	2825	2001	3032	2763	1023	2908	2926	2264	2557	2141	1858	2953	2886	3482	2889	2835	2294	2129	2349	2900	3095	2264	2322	2928	2763	928	1129	2898	3375	3351	2031	3085
SRX2637910	2898	2601	442	2826	4361	1580	975	2450	741	3022	907	795	2416	934	1555	1565	3052	2660	1559	2454	2302	1533	2295	2364	1047	1366	792	1413	2422	2427	2789	2227	2261	1029	409	1087	2324	2526	918	939	2352	2323	1601	1701	2326	2775	3183	417	2508
SRX2637912	3103	2865	1740	3092	4756	1609	1855	2656	1649	3182	1903	1799	2573	1804	543	492	3319	2698	1587	2598	2607	614	2464	2497	1855	2144	1724	1437	2564	2630	3056	2481	2422	1877	1719	1924	2486	2769	1938	1911	2495	2356	431	659	2468	3094	3225	1739	2648
SRX2637913	1526	1493	2964	1447	5688	2946	3024	1234	2856	1505	3109	2997	1172	2946	3040	2942	1675	1160	2926	1223	1179	2976	1281	853	2984	3318	2873	2772	898	1266	1418	809	804	2961	2922	3929	814	1408	3132	3139	938	1084	2600	2817	940	1668	1961	2945	1219
SRX2637915	1920	1756	3032	1833	5672	2965	3140	1529	2890	476	3170	3042	1450	2988	3140	3043	2071	1553	2777	1544	1464	3074	1576	1053	3064	3403	2965	2791	1070	1552	1829	1052	1045	3277	2991	3096	1061	1688	3194	3202	927	1362	3012	3118	803	1628	1044	3022	1551
SRX2637916	2813	2509	1557	2734	4725	453	1693	2464	1443	2988	1689	1599	2379	1654	1495	1419	2966	2619	478	2410	2392	1430	2267	2313	1727	1947	1522	300	2381	2431	2850	2278	2276	1807	1515	1767	2291	2622	1721	1710	2313	2284	1382	1533	2284	2892	3154	1576	2455
SRX2637917	3135	2896	1773	3123	4759	1634	1890	2687	1680	3215	1932	1826	2610	1835	574	518	3350	2732	1612	2626	2641	645	2496	2532	1887	2180	1758	1470	2599	2664	3087	2517	2456	1911	1750	1955	2519	2802	1962	1942	2530	2389	464	691	2503	3124	3254	1762	2679
SRX2637918	2764	2463	1510	2689	4699	452	1643	2410	1396	2942	1641	1544	2333	1612	1371	1382	2914	2575	467	2355	2347	1393	2215	2265	1686	1893	1475	304	2338	2385	2804	2235	2229	1786	1468	1725	2244	2577	1671	1665	2270	2240	1359	1510	2239	2839	3109	1486	2409
SRX2637919	2912	2613	489	2842	4369	1629	1026	2510	791	3083	954	841	2467	938	1669	1582	3067	2720	1610	2487	2315	1600	2357	2429	1035	1417	843	1464	2484	2485	2830	2236	2316	1082	452	1078	2379	2576	968	988	2410	2337	1612	1713	2382	2844	3241	448	2546
SRX2637920	2772	2472	1516	2697	4695	464	1649	2412	1404	2948	1653	1550	2334	1616	1476	1389	2924	2580	477	2352	2348	1399	2219	2265	1690	1893	1481	319	2341	2386	2802	2238	2235	1792	2138	1732	2247	2583	1679	1668	2267	2243	1366	1516	2237	2846	3112	1495	2398
SRX2637921	2789	2489	1530	2719	4700	449	1666	2432	1422	2969	1667	1567	2350	1631	1368	1378	2944	2601	463	2373	2370	1389	2235	2284	1708	1910	1497	307	2363	2407	2825	2251	2256	1785	1493	1750	2264	2602	1696	1682	2259	2260	1355	1506	2258	2866	3130	1509	2417
SRX2637922	2748	2450	1509	2678	4750	641	1624	2396	1400	2935	1643	1526	2299	1611	1468	1379	2900	2562	624	2328	2337	1392	2201	2251	1690	1888	1471	449	2324	2371	2791	2220	2204	1782	1473	1728	2217	2569	1669	1662	2258	2236	1415	1508	2229	2839	3100	1487	2400
SRX2637923	2738	2442	1480	2670	4500	596	1589	2359	1369	2901	1613	1490	2265	1580	1420	1332	2890	2527	579	2291	2301	1358	2164	2217	1657	1852	1435	406	2288	2337	2759	2185	2167	1750	2104	1694	2180	2533	1639	1624	2194	2200	1366	1472	2195	2798	3064	1456	2362
SRX2637924	3194	2896	1686	3124	4753	1548	1840	2684	1593	3232	1839	1738	2612	1747	482	423	3349	2731	1531	2629	2641	551	2500	2551	1802	2090	1668	1386	2619	2661	3001	2515	2457	1825	1664	1869	2521	2858	1873	1855	2552	2386	449	660	2522	3122	3255	1676	2669
SRX2637925	2929	2625	869	2855	4372	1608	309	2517	760	3057	1001	893	2443	961	1698	1608	3079	2690	1586	2469	2465	1628	2330	2398	1055	1150	126	1434	2418	2498	2829	2256	2279	1150	828	1097	2352	2686	1015	1015	2382	2354	1638	1739	2325	2949	3220	837	2523
SRX2637926	3361	3062	1862	3292	4846	1727	2015	2756	1766	3305	1998	1893	2685	1978	739	665	3517	2807	1706	2804	2711	729	2676	2622	2060	2263	1843	1563	2691	2732	3255	2591	2531	1998	1841	1880	2594	2932	2047	2027	2622	2462	697	832	2595	3195	3331	1851	2851
SRX2637927	3227	3195	2048	3158	5204	1913	2199	2983	1949	3528	2203	2100	2915	2102	948	792	3381	2762	1897	2928	2934	920	2800	2853	2160	2452	2028	1745	2920	2959	3119	2819	2756	2165	2025	2225	2822	3154	2238	2213	2840	2690	628	960	2811	3424	3554	2045	2981
SRX2637929	2851	2550	1604	2772	4827	509	1731	2491	1484	3014	1712	1632	2419	1702	1536	1448	2999	2655	524	2436	2426	1457	2297	2346	1772	1981	1560	323	2416	2464	2890	2310	2310	1854	1564	1817	2325	2659	1741	1753	2353	2311	1479	1581	2315	2923	3189	1576	2492
SRX2637930	2973	2672	1703	2899	4797	633	1830	2600	1587	2995	1831	1727	2520	1795	1534	1545	3122	2761	500	2542	2531	1556	2405	2455	1872	2080	1661	466	2525	2576	2995	2423	2416	1949	1662	1916	2431	2764	1860	1849	2459	2427	1492	1678	2425	3029	3164	1675	2596
SRX2637931	1209	1172	2416	1130	5666	2402	2526	876	2297	1062	2554	2452	841	2391	2466	2474	1357	836	2293	910	724	2487	968	438	2469	2792	2375	2224	462	916	1106	446	432	2674	2376	2501	445	944	2587	2590	314	758	2445	2487	266	873	1640	2404	944
SRX2637932	3302	3004	2014	3227	5040	1144	2148	2948	1944	3477	2200	2095	2869	2161	1994	1901	3453	2863	1129	2890	2891	1916	2752	2802	2235	2437	2019	974	2874	2921	3252	2766	2768	2307	2019	2276	2781	3117	2224	2052	2802	2780	1941	2039	2774	3369	3395	2037	2949
SRX2637933	3375	3068	1872	3299	4850	1733	2029	2766	1773	3317	2008	1898	2693	1981	745	669	3531	2813	1710	2814	2718	738	2682	2635	2064	2276	1850	1568	2697	2738	3266	2591	2544	2003	1850	1884	2608	2937	2051	2037	2630	2469	701	836	2607	3204	3341	1859	2858
SRX2637934	1881	1848	3076	1805	5470	3073	3205	1650	2960	990	3218	3115	1569	3049	3234	3152	2034	1560	2976	921	1593	3175	1128	1522	3126	3454	3041	2896	1579	1679	1612	1475	1471	3335	3041	3167	1479	1816	3255	3254	1497	1482	3116	3209	1470	1747	1161	3086	1175
SRX2637935	3263	2965	2113	3192	4304	993	2215	2900	2005	2217	2237	2151	2829	2214	1955	1968	3419	3078	1007	2846	2851	1968	2731	2768	2294	2486	2046	930	2817	2883	3297	2707	2709	2361	2080	2335	2717	3086	2267	2268	2773	2741	1928	2093	2742	3332	2408	2093	2902
SRX2637936	1368	1334	2487	1288	5489	2526	2604	1107	2417	1607	2669	2546	986	2506	2697	2602	1517	981	2484	319	1059	2592	592	931	2566	2918	2500	2335	958	1100	1048	894	887	2793	2495	2625	897	1280	2707	2711	916	900	2581	2675	860	1210	1779	2511	641
SRX2637937	3223	2922	1794	3151	4809	1655	1937	2732	1688	3276	1947	1842	2658	1843	698	554	3382	2772	1641	2677	2681	681	2542	2596	1896	2232	1763	1483	2661	2705	3044	2559	2500	1920	1772	1964	2565	2901	1971	1962	2590	2428	565	776	2567	3168	3295	1835	2723
SRX2637939	2841	2542	1549	2768	4395	743	1694	2480	1492	3017	1741	1632	2402	1699	1539	1446	2992	2637	728	2430	2426	1457	2291	2342	1774	1978	1563	573	2414	2455	2880	2306	2305	1849	1556	1816	2318	2653	1776	1749	2343	2313	1484	1582	2312	2914	3169	1575	2486
SRX2637940	2826	2526	759	2754	4430	1508	936	2437	746	2973	808	706	2358	874	1662	1506	2978	2526	1484	2384	2381	1595	2227	2318	939	1371	789	1336	2367	2408	2747	2173	2201	1051	722	1007	2271	2599	824	858	2270	2270	1539	1698	2269	2868	3057	733	2439
SRX2637941	3132	2833	1647	3059	4519	1514	1799	2580	1546	3162	1798	1696	2547	1697	449	388	3099	2668	1495	2570	2433	515	2433	2482	1693	2047	1627	1348	2551	2556	2935	2456	2389	1778	1626	1759	2455	2652	1826	1811	2484	2324	412	626	2458	2917	3194	1632	2572
SRX2637942	3142	2835	1656	3064	4766	1500	1794	2640	1535	3178	1810	1691	2556	1690	527	369	3114	2674	1480	2588	2583	509	2444	2500	1690	2051	1615	1333	2561	2604	3029	2459	2405	1769	1635	1754	2469	2801	1817	1822	2493	2327	393	605	2471	3079	3203	1658	2622
SRX2637943	2772	2477	1582	2705	4562	520	1720	2367	1475	2933	1700	1602	2333	1687	1422	1428	2924	2569	533	2322	2208	1445	2210	2259	1697	1966	1551	337	2339	2342	2806	2228	2229	1840	1544	1749	2245	2444	1730	1735	2273	2233	1465	1563	2232	2689	3097	1563	2404
SRX2637944	2781	2480	1507	2703	4729	439	1596	2421	1390	2936	1639	1534	2324	1605	1443	1352	2929	2588	452	2367	2359	1375	2232	2280	1679	1885	1466	269	2350	2395	2818	2244	2242	1754	1467	1722	2256	2589	1668	1656	2282	2253	1367	1481	2255	2853	3123	1481	2424
SRX2637945	3150	2853	1088	3086	4251	1825	814	2722	982	3266	1230	1091	2620	1169	1903	1822	3307	2896	1806	2673	2683	1835	2534	2602	1267	1366	627	1654	2658	2701	3036	2466	2491	1363	1052	1313	2556	2896	1245	1202	2587	2557	1847	1946	2559	3144	3427	1072	2681
SRX2637946	3229	2926	1150	3155	4391	1917	305	2562	1039	3290	1286	1179	2483	1238	1993	1909	3378	2730	1892	2775	2508	1927	2634	2704	1334	1164	111	1734	2751	2535	3135	2561	2586	1425	1108	1371	2657	2729	1302	1294	2686	2395	1932	2032	2656	2993	3264	1128	2827
SRX2637947	2884	2585	1644	2814	4872	835	1786	2514	1584	3045	1831	1731	2440	1790	1648	1550	3039	2678	822	2455	2459	1566	2316	2370	1863	2073	1654	668	2440	2480	2907	2330	2337	1973	1650	1906	2348	2686	1854	1687	2373	2349	1592	1690	2339	2937	3211	1667	2514
SRX2637949	2875	2574	1602	2800	4828	508	1730	2493	1490	3015	1712	1631	2417	1702	1538	1449	3025	2655	523	2437	2427	1456	2300	2347	1774	1980	1560	322	2416	2465	2891	2313	2311	1855	1563	1818	2326	2658	1740	1753	2352	2312	1479	1580	2316	2923	3189	1574	2491
SRX2637950	2937	2629	928	2856	4297	1675	1104	2575	858	3083	812	946	2454	1057	1639	1693	3114	2709	1657	2528	2480	1718	2342	2424	1143	1574	909	1493	2467	2503	2741	2266	2311	1130	889	1190	2376	2680	824	1114	2398	2370	1642	1802	2383	2995	3156	865	2533
SRX2637951	3360	3060	2085	3289	4421	1043	2184	3001	1983	2339	2228	2126	2925	2186	1934	1939	3511	3159	977	2950	2942	1954	2808	2840	2238	2468	2051	897	2912	2977	3398	2820	2815	2338	2047	2284	2828	3172	2253	2248	2856	2832	1862	2068	2828	3425	2490	2070	3002
SRX2637952	3563	3268	2281	3494	4442	1230	2426	3227	2082	2561	2414	2197	3149	2382	2329	2233	3715	3394	1164	3169	3167	2248	3030	3077	2394	2671	2255	1085	3152	3202	3617	3046	3045	2540	2244	2438	3056	3400	2445	2313	3058	3056	2214	2367	3051	3644	2723	2265	3176
SRX2637954	2907	2610	1594	2839	4193	1490	1703	2377	1508	2963	1730	1508	2323	1725	411	552	3063	2589	1472	2361	2236	615	2235	2280	1744	1999	1529	1327	2351	2352	2816	2245	2188	1880	1573	1787	2250	2438	1759	1645	2284	2248	528	719	2252	2380	3113	1593	2422
SRX2637955	3236	2937	1736	3172	4792	1590	2318	2733	2067	3271	1890	1787	2609	2222	630	484	3398	2776	1568	2675	2687	606	2541	2597	2276	2139	2139	1369	2661	2708	3046	2560	2503	1871	1715	2341	2568	2904	1922	1903	2593	2431	496	706	2567	3173	3293	1755	2720
SRX2637956	3307	3006	2018	3228	5043	1152	2186	2952	1945	3478	2195	2091	2869	2161	1997	1906	3455	2865	1137	2896	2891	1918	2757	2806	3180	2438	2018	980	2875	3853	3342	2770	2767	2312	2948	2278	2783	3117	2220	2053	3734	2781	1943	2041	2780	3381	3401	2036	2951
SRX2637957	2795	2490	1539	2715	4702	456	1672	2445	1422	2970	1670	1582	2358	1637	1475	1400	2948	2599	481	2390	2372	1410	2245	2293	1710	1927	1500	303	2362	2412	2829	2259	2256	1789	1498	1750	2271	2602	1703	1693	2294	2265	1363	1514	2265	2875	3134	1557	2433
SRX2637958	3246	2948	1765	3175	4907	1627	1876	2736	1668	3284	1921	1815	2662	1824	661	503	3400	2782	1605	2674	2693	633	2547	2603	1876	2170	1745	1462	2670	2716	3051	2563	2506	1905	1740	1944	2568	2910	1952	1931	2602	2439	450	742	2573	3175	3303	1752	2729
SRX2637959	3519	3220	2050	3449	4858	1909	2157	3015	1952	3559	2206	2101	2940	2110	845	790	3674	3059	1889	2951	2971	931	2827	2881	2162	2454	2025	1742	2948	2994	3415	2842	2785	2188	2027	2232	2846	3193	2238	2213	2881	2715	736	1010	2852	3436	3582	2036	3007
SRX2637965	379	345	2759	309	5814	2693	2889	1396	2651	1962	2902	2854	1351	2738	3026	2926	527	1341	2670	1422	1372	2957	1438	1275	2821	2621	2721	2524	1323	1459	1558	1222	1215	3025	2724	2857	1221	1588	2927	2903	1241	1264	2904	3001	1069	1523	2141	2734	1345
SRX2637966	2244	2211	3437	2168	5837	3405	3571	1997	3326	1370	3580	3491	1925	3408	3585	3148	2177	1918	3309	1516	1945	3503	1515	1878	3492	3315	3404	3208	1930	2034	1981	1828	1823	3701	3408	3528	1831	2170	3617	3615	1499	1831	3468	3564	1823	2100	1515	3415	1521
SRX2637967	1593	1560	2721	1518	5434	2708	2854	1345	2613	1889	2863	2757	1218	2697	2886	2793	1744	1264	2688	807	1296	2804	852	1226	2780	2605	2691	2460	1250	1384	1306	1177	1172	2988	2683	2813	1179	1516	2688	2899	1199	1169	2827	2864	1141	1448	2060	2700	867
SRX2637968	2943	2645	869	2870	4376	1622	451	2535	763	3067	1010	903	2455	957	1706	1622	3093	2704	1598	2486	2485	1656	2345	2412	2001	640	267	1443	2461	3433	2839	2267	2296	1142	1754	1099	2365	2704	1024	1017	3317	2365	1651	1753	2363	2971	3234	850	2535
SRX2637969	3200	2904	1714	3130	4862	1575	1862	2688	1618	3235	1866	1798	2617	1768	587	430	3351	2736	1557	2634	2645	558	2510	2557	1824	1613	1692	1409	2591	2668	3087	2521	2460	1848	1699	1891	2521	2864	1896	1878	2555	2392	374	666	2496	3126	3258	1700	2677
SRX2637970	2800	2503	1495	2728	4754	626	1625	2446	1392	2976	1628	1562	2373	1507	1444	1271	2949	2612	616	2389	2389	1376	2258	2305	1507	1372	1456	459	2374	2416	2843	2272	2266	1741	1466	1625	2277	2617	1655	1643	2302	2274	1305	1486	2270	2877	3143	1470	2451
SRX2637972	3273	2969	1774	3197	4905	1620	1807	2759	1665	3328	1914	1902	2688	1810	644	489	3416	2809	1603	2747	2713	606	2588	2624	1869	1657	1738	1455	2689	2736	3124	2589	2530	1887	1749	1935	2599	2936	1941	1923	2627	2459	498	713	2593	3199	3331	1747	2753
SRX2637973	2808	2777	1625	2742	4789	1488	1783	2570	1540	3116	1784	1676	2498	1691	510	350	2969	2348	1473	2512	2524	478	2388	2435	1745	1531	1608	1326	2500	2546	2704	2408	2342	1747	1601	1811	2406	2746	1813	1794	2421	2276	185	522	2392	3011	3139	1611	2565
SRX2637974	1359	1325	2475	1283	5529	2538	2685	1117	2446	1656	2694	2581	1040	2523	2718	2622	1509	1027	2428	575	1068	2634	620	992	2573	2430	2519	2368	1048	1121	1102	941	942	2810	2484	2640	946	1289	2719	2724	966	955	2599	2664	939	1219	1831	2501	639
SRX2637975	2927	2630	774	2856	4901	1596	982	2513	756	3049	882	801	2440	945	1692	1606	3079	2686	1578	2459	2462	1637	2328	2396	1061	874	798	1426	2445	2486	2823	2252	2278	983	734	1086	2346	2682	890	948	2378	2352	1595	1737	2350	2950	3214	744	2519
SRX2637977	3780	3482	1748	3708	4575	2570	1961	3371	1732	2711	1875	1778	3298	1919	2668	2579	3932	3546	2474	3323	3317	2595	3192	3221	2036	1850	1778	2402	3278	3348	3670	3108	3137	2003	1707	2060	3205	3537	1885	1925	3236	3207	2474	2712	3181	3809	2871	1720	3380
SRX2637978	3154	2849	1667	3057	4753	1499	1802	2656	1550	3189	1817	1697	2569	1702	526	368	3313	2681	1471	2602	2597	508	2462	2511	1758	1553	1626	1333	2568	2618	3038	2472	2421	1777	1636	1822	2484	2817	1824	1830	2503	2343	402	603	2481	3095	3210	1663	2636
SRX2637979	3002	2707	1748	2936	4853	672	1877	2652	1640	3079	1884	1871	2575	1813	1686	1599	3154	2823	538	2645	2590	1622	2472	2508	1925	1618	1708	510	2582	2626	3047	2474	2476	1996	1718	1968	2482	2825	1913	1894	2509	2480	1544	1731	2475	3088	3218	1721	2652
SRX2637980	3293	2990	1812	3216	4876	1646	1931	2796	1679	3362	1954	1923	2716	1886	736	646	3451	2837	1623	2791	2738	682	2616	2656	1973	1680	1756	1481	2713	2760	3100	2612	2562	1909	1787	2009	2625	2958	1961	1962	2643	2487	679	776	2623	3237	3364	1802	2784
SRX2637982	3255	2959	1747	3190	4879	1612	1897	2748	1655	3318	1900	1885	2681	1860	593	537	3412	2795	1592	2737	2704	605	2581	2614	1939	1643	1725	1446	2674	2720	3151	2582	2521	1880	1734	1981	2583	2922	1927	1910	2612	2454	568	702	2575	3189	3323	1732	2744
SRX2637983	3162	2922	1716	3154	4764	1578	1867	2714	1628	3257	1869	1764	2642	1774	595	435	3379	2763	1473	2658	2668	564	2532	2577	1831	1614	1696	1417	2643	2690	3114	2549	2485	1849	1691	1896	2549	2828	1900	1883	2577	2413	381	671	2548	3152	3287	1702	2711
SRX2637984	3134	2836	988	3062	4563	1796	1154	2727	965	3296	118	1038	2654	1153	1736	1816	3283	2818	1784	2722	2674	1846	2480	2609	1267	1088	1012	1636	2659	2696	3063	2460	2491	1228	953	1295	2557	2894	123	1092	2592	2558	1846	1945	2559	3161	3347	964	2733
SRX2637985	3444	3148	2181	3376	4751	1109	2312	3088	2167	2443	2316	2310	3013	2792	2104	2038	4115	3254	1020	3080	3025	2046	2909	2942	2872	2582	2143	913	3013	2999	3484	2913	2908	2953	2148	2914	2917	3258	2347	2334	2946	2916	2071	2169	2912	3519	2586	2156	3092
SRX2637987	3111	2815	1654	3043	4757	1506	1786	2605	1546	3174	1796	1781	2534	1752	655	565	3263	2659	1486	2599	2563	589	2437	2470	1839	1536	1618	1344	2535	2581	3002	2439	2377	1774	1628	1876	2441	2780	1827	1805	2461	2312	599	693	2437	3048	2981	1630	2605
SRX2637988	1353	1321	2547	1274	5480	2533	2683	1098	2444	1674	2692	2622	1028	2526	2712	2616	1502	1019	2512	501	1052	2631	591	979	2609	2387	2517	2362	1034	1134	1066	934	928	2811	2520	2646	934	1274	2728	2726	953	938	2594	2688	924	1538	1818	2526	629
SRX2637990	3176	2881	1677	3108	4759	1532	1814	2671	1569	3243	1820	1805	2600	1774	626	535	3328	2724	1510	2666	2625	558	2504	2536	1860	1557	1645	1368	2600	2648	2988	2501	2445	1797	1653	1896	2508	2848	1850	1829	2532	2373	567	664	2504	3111	3247	1654	2670
SRX2637994	3019	2722	854	2947	4542	1690	1070	2606	841	3175	998	901	2537	1026	1777	1690	3170	2782	1664	2589	2554	1710	2430	2495	1122	961	887	1520	2544	2579	2917	2344	2378	1133	824	1163	2443	2777	1009	954	2472	2443	1718	1817	2444	3044	3306	826	2620
SRX2637997	3205	2909	1695	3142	4777	1560	2201	2620	1689	3197	1850	1837	2521	2338	577	417	3951	2676	1540	2690	2582	545	2527	2489	2394	2185	1676	1398	2523	2599	3096	2462	2394	2428	1681	2460	2457	2796	1882	1862	2489	2324	442	651	2430	3064	3197	1684	2693
SRX2637998	3163	2866	1666	3092	4752	1518	1798	2653	1555	3227	1805	1794	2583	1760	613	523	3315	2707	1498	2647	2609	545	2489	2522	1849	1545	1632	1355	2556	2634	2971	2485	2427	1783	1641	1886	2491	2832	1836	1818	2516	2356	557	654	2458	3093	3229	1640	2654
SRX2637999	3092	2796	987	3020	4601	1788	1198	2680	968	3246	1132	1035	2609	1178	1893	1805	3241	2855	1764	2674	2627	1825	2507	2566	1248	1090	1040	1617	2617	2653	2970	2418	2450	1264	961	1292	2516	2848	1167	1086	2545	2515	1745	1935	2515	3114	3384	963	2689
SRX2638000	3150	2854	1647	3083	4756	1510	1796	2640	1555	3182	1800	1694	2569	1704	525	262	3306	2688	1493	2587	2597	490	2463	2503	1761	1543	1625	1345	2543	2616	3041	2476	2414	1779	1624	1826	2478	2817	1831	1813	2505	2344	401	604	2447	3079	3212	1634	2637
SRX2638002	3437	3142	1921	3371	5045	1862	2073	2928	1830	3499	2078	2064	2856	2038	524	868	3591	2976	1694	2921	2884	926	2758	2632	2122	1819	1902	1699	2860	2904	3326	2759	2701	2060	1909	2160	2761	3100	2107	2087	2792	2629	899	1034	2763	3367	3501	1911	2925
SRX2638004	3119	2824	1610	3054	4763	1475	1759	2613	1520	3154	1766	1656	2542	1668	486	227	3276	2663	1459	2557	2570	456	2433	2478	1724	1509	1587	1312	2543	2588	3012	2450	2385	1747	1587	1790	2449	2787	1797	1776	2477	2318	365	566	2448	3052	3187	1596	2606
SRX2638005	3034	2737	1694	2963	4924	722	1823	2696	1586	3237	1828	1823	2554	1785	1722	1633	3182	2848	715	2672	2619	1654	2497	2372	1865	1568	1652	400	2606	2649	3075	2502	2498	1943	1662	1908	2507	2849	1856	1844	2538	2507	1666	1764	2501	3109	3379	1669	2682
SRX2638007	1252	1214	2473	1172	5520	2452	2594	977	2362	1158	2613	2502	851	2430	2622	2523	1398	893	2344	980	924	2541	1034	296	2510	2349	2432	2235	326	1012	1166	533	521	2733	2432	2545	531	1146	2639	2647	500	821	2502	2546	473	1073	1697	2451	1009
SRX2638009	2727	2430	1475	2650	4746	602	1606	2365	1394	2900	1608	1511	2284	1575	1313	1318	2877	2533	587	2310	2319	1330	2181	2223	1655	1856	1437	432	2294	2341	2763	2225	2191	1724	1436	1693	2201	2539	1636	1623	2228	2205	1388	1454	2198	2464	3066	1449	2367
SRX2638010	3154	2860	1713	3084	4789	1571	1851	2644	1605	3222	1687	1843	2577	1812	667	576	3307	2702	1548	2646	2600	598	2480	2514	1897	1595	1683	1406	2548	2685	2966	2477	2420	1835	1687	1933	2484	2823	1719	1865	2511	2353	608	705	2453	3087	3221	1687	2649
SRX2638011	3219	2924	1730	3149	4816	1579	1863	2715	1618	3287	1872	1843	2648	1824	676	585	3373	2770	1559	2712	2670	609	2550	2583	1910	1608	1695	1415	2646	2693	3033	2546	2489	1848	1705	1948	2552	2892	1901	1867	2575	2417	617	713	2549	3156	3292	1705	2717
SRX2638012	3184	2888	1672	3119	4797	1537	1825	2674	1581	3247	1827	1814	2605	1731	550	290	3340	2723	1518	2667	2631	519	2505	2538	1787	1570	1653	1372	2605	2651	3073	2511	2447	1806	1656	1852	2509	2849	1857	1837	2538	2345	424	625	2509	3114	3246	1660	2670
SRX2638013	3321	3027	1840	3254	4994	1705	1992	2812	1751	3387	1973	1971	2743	1900	723	565	3475	2865	1687	2805	2771	692	2642	2681	1956	1739	1823	1482	2716	2791	3210	2645	2582	1979	1830	2019	2644	2988	2003	1993	2676	2504	507	797	2618	3252	3386	1829	2808
SRX2638014	3237	2940	1729	3173	4817	1588	1880	2726	1640	3299	1884	1871	2660	1847	149	516	3392	2770	1418	2722	2685	576	2551	2595	1932	1628	1707	1426	2662	2701	3127	2567	2502	1866	1716	1971	2562	2904	1914	1892	2592	2439	551	686	2564	3169	3295	1718	2726
SRX2638015	3246	2950	1816	3188	4834	1677	1968	2750	1727	3290	1971	1864	2677	1933	235	606	3403	2795	1511	2689	2706	664	2568	2614	2015	1715	1797	1514	2680	2725	3146	2582	2519	1947	1792	2056	2582	2922	2000	1982	2610	2454	640	775	2582	3188	3320	1804	2743
SRX2638017	3085	2787	1578	3020	4730	1442	2085	2581	1576	3123	1730	1628	2509	2280	461	359	3832	2627	1423	2523	2536	429	2398	2443	2360	2071	1560	1277	2508	2556	2980	2417	2350	2304	1555	2401	2412	2754	1760	1745	2443	2282	383	536	2413	3020	3151	1567	2573
SRX2638018	3385	3087	1875	3317	4994	1738	2023	2871	1783	3419	2031	2018	2805	1931	753	492	3540	2923	1721	2867	2831	720	2706	2714	1988	1771	1853	1576	2781	2847	3274	2711	2647	2014	1862	2055	2709	3047	2060	2041	2713	2576	625	829	2681	3313	3446	1862	2869
SRX2638019	3131	2835	1640	3059	4729	1493	1770	2623	1526	3197	1779	1767	2554	1732	584	496	3281	2680	1473	2625	2577	517	2460	2493	1818	1511	1602	1331	2527	2604	2920	2454	2398	1756	1613	1856	2460	2683	1799	1789	2489	2326	528	627	2431	3065	3198	1612	2622
SRX2638020	3251	2953	1747	3190	4721	1605	2444	2750	2101	3318	1904	1891	2682	1879	167	537	3409	2799	1439	2740	2708	607	2579	2616	1964	1649	1729	1444	2680	2727	3147	2583	2518	1889	1733	2003	2582	2925	1934	1913	2609	2453	569	705	2583	3190	3322	1734	2746
SRX2638021	3835	3539	2329	3768	4826	2194	2476	3329	2234	2703	2482	2470	3257	2444	1209	1110	3985	3380	2094	3314	3283	1181	3157	3196	2525	2225	2309	2028	3261	3304	3721	3164	3099	2302	2318	2565	3161	3503	2512	2491	3194	3032	1045	1287	3164	3769	2701	2317	3325
SRX2638022	3218	2918	1067	3146	4635	1874	1229	2810	1045	3374	191	1113	2739	1237	1815	1896	3367	2900	1865	2806	2752	1912	2565	2693	1333	1172	1086	1714	2739	2781	3117	2550	2572	1310	1026	1373	2641	2976	196	1171	2674	2642	1925	2027	2643	3241	3430	1040	2817
SRX2638024	3199	2959	1743	3192	4810	1609	1892	2749	1653	3321	1897	1884	2676	1776	623	436	3414	2798	1588	2738	2705	591	2579	2615	1777	1639	1722	1445	2680	2725	3148	2586	2520	1878	1732	1897	2581	2864	1927	1907	2611	2448	382	697	2582	3188	3321	1732	2745
SRX2638025	3155	2860	1708	3088	4843	1562	1846	2646	1609	3223	1854	1840	2575	1814	644	555	3309	2701	1534	2646	2605	591	2476	2516	1908	1625	1677	1401	2549	2687	3050	2479	2417	1834	1672	1946	2482	2826	1892	1862	2510	2352	498	685	2454	3090	3211	1680	2654
SRX2638027	3241	2944	1726	3178	4807	1597	1879	2733	1673	3302	1882	1875	2662	1922	606	454	3540	2782	1578	2725	2688	577	2560	2595	1980	1773	1703	1428	2660	2706	3049	2570	2501	2005	1715	2044	2564	2904	1918	1893	2591	2433	470	682	2564	3171	3307	1723	2727
SRX2638028	3177	2880	1671	3111	4835	1535	1825	2668	1582	3212	1827	1718	2596	1732	551	291	3335	2714	1518	2615	2623	518	2491	2532	1787	1572	1653	1371	2599	2644	3071	2503	2439	1805	1648	1852	2503	2843	1857	1837	2532	2372	426	628	2503	3107	3237	1656	2664
SRX2638029	3373	3077	1869	3308	4768	1733	2022	2865	1779	2808	2025	1914	2791	1928	750	487	3531	2912	1705	2615	2817	731	2680	2727	1985	1769	1849	1569	2795	2841	3264	2696	2637	2004	1837	2050	2699	3039	2055	2034	2726	2569	624	825	2698	3303	2827	1852	2858
SRX2638030	3367	3069	1865	3297	4768	1728	2018	2860	1774	2801	1949	1912	2786	1922	748	487	3522	2814	1699	2610	2811	717	2675	2721	1977	1765	1847	1563	2789	2836	3235	2688	2630	1999	1835	2044	2692	3034	1978	2030	2721	2563	623	822	2694	3298	2729	1850	2853
SRX2638031	3245	2949	1733	3179	4773	1598	2424	2735	2080	3304	1888	1876	2668	1805	610	347	3403	2787	1579	2728	2691	589	2570	2602	1863	1631	1712	1434	2668	2712	3133	2570	2509	1873	1721	1928	2571	2910	1918	1899	2600	2439	485	687	2571	3176	3309	1719	2734
SRX2638032	3629	3330	2131	3560	5272	1993	2264	3130	2020	3687	2269	2264	3048	2227	1023	946	3785	3171	1980	3120	3073	972	2948	2988	2311	2019	2093	1823	3048	3090	3513	2948	2892	2248	2108	2352	2955	3290	2299	2282	2983	2824	967	1001	2954	3568	3693	2148	3114
SRX2638033	3257	2961	1759	3197	4815	1605	1917	2753	1675	3292	1917	1805	2680	1822	639	303	3419	2803	1591	2698	2705	620	2571	2613	1879	1667	1739	1442	2682	2726	3155	2595	2526	1896	1737	1944	2588	2925	1947	1924	2616	2459	517	717	2586	3192	3326	1748	2748
SRX2638035	1160	1122	2391	1077	5465	2382	2515	887	2275	1096	2530	2519	814	2361	2554	2463	1302	804	2273	952	831	2489	956	437	2438	2269	2349	2202	455	918	1079	441	429	2652	2355	2474	441	1050	2563	2565	398	728	2432	2475	381	983	1609	2375	921
SRX2638037	2908	2609	699	2839	4350	1487	962	2408	735	2966	863	876	2334	923	1448	1361	3062	2565	1467	2407	2358	1368	2237	2289	1021	855	779	1320	2339	2376	2806	2236	2173	871	667	1061	2241	2574	872	929	2237	2227	1389	1489	2236	2845	3091	724	2416
SRX2638040	3272	2978	1863	3202	4957	1720	1995	2850	1753	3418	2007	1991	2787	1962	1003	912	3423	2907	1703	2850	2806	933	2690	2717	2041	1746	1827	1558	2781	2829	3256	2681	2622	1986	1836	2080	2687	2974	2037	2016	2713	2561	945	1043	2686	3290	3435	1840	2859
SRX2638041	3562	3264	2059	3494	5207	1920	2196	3051	1954	3619	2199	2188	2982	2161	957	866	3714	3105	1899	3042	3007	892	2883	2921	2244	1945	2027	1756	2983	3024	3448	2883	2824	2182	2036	2285	2887	3224	2229	2211	2917	2758	901	935	2886	3489	3627	2035	3050
SRX2638042	3533	3238	2270	3462	4908	1177	2398	3172	2159	2524	2379	2392	3099	2362	2206	2119	3682	3337	1114	3167	3110	2139	2995	3027	2439	2144	2230	995	3098	3146	3572	2995	2992	2520	2240	2484	3001	3343	2407	2418	3033	2989	2151	2253	2994	3605	2671	2243	3173
SRX2638043	3231	2936	1730	3108	4825	1593	1742	2704	1629	3251	1883	1777	2633	1783	532	471	3388	2752	1577	2663	2663	601	2534	2568	1840	2131	1705	1432	2638	2682	3087	2540	2479	1779	1709	1909	2543	2876	1914	1889	2572	2412	467	709	2543	3132	3277	1717	2721
SRX2638044	3332	3036	1375	3262	4770	2120	2033	2809	1513	3458	1514	1501	2852	585	2226	2052	3494	3092	2103	2874	2874	2153	2741	2785	470	1410	1321	1946	2838	2780	3198	2662	2690	1666	1342	572	2753	3093	1524	1550	2781	2754	2082	2267	2754	3242	3621	1348	2933
SRX2638045	3178	2881	1683	3108	4766	1541	1811	2676	1567	3244	1825	1811	2604	1773	606	549	3331	2724	1501	2673	2626	567	2504	2537	1860	1556	1643	1369	2601	2648	2990	2502	2445	1796	1658	1896	2508	2846	1854	1833	2533	2376	569	666	2505	3117	3248	1687	2674
SRX2638046	2748	2452	1487	2674	4746	605	1615	2384	1412	2946	1622	1615	2306	1585	1433	1341	2897	2555	589	2377	2337	1352	2211	2244	1667	1363	1445	436	2312	2358	2781	2246	2211	1737	1455	1705	2218	2559	1649	1633	2245	2223	1408	1475	2215	2484	3087	1459	2389
SRX2638047	3272	2974	1761	3203	4868	1622	1916	2761	1668	3309	1914	1808	2688	1877	198	564	3427	2810	1454	2709	2717	622	2582	2629	1959	1659	1744	1458	2696	2736	3163	2595	2534	1897	1736	1997	2597	2935	1946	1928	2611	2464	595	731	2599	3199	3334	1750	2757
SRX2638048	3193	2897	1701	3123	4752	1553	1836	2686	1589	3230	1842	1730	2618	1797	644	554	3348	2741	1532	2639	2640	576	2511	2554	1882	1580	1668	1390	2618	2664	2985	2518	2462	1822	1663	1921	2526	2863	1872	1853	2549	2393	588	684	2522	3127	3263	1675	2689
SRX2638049	3142	2845	1692	3075	4746	1491	2250	2633	1594	3200	1839	1786	2564	2222	595	506	3484	2688	1472	2618	2591	540	2456	2502	2193	1839	1659	1329	2567	2609	3031	2469	2402	2075	1655	2234	2463	2809	1868	1846	2500	2338	540	557	2468	3072	3210	1668	2624
SRX2638050	1258	1221	2477	1180	5519	2460	2601	979	2365	1201	2620	2604	859	2438	2621	2519	1403	902	2352	1049	930	2538	1044	306	2521	2361	2436	2244	307	1017	1174	545	530	2744	2444	2553	541	1152	2648	2652	510	829	2498	2542	454	1082	1704	2457	1020
SRX2638051	1158	1123	2387	1081	5465	2373	2519	883	2279	1100	2533	2515	812	2359	2552	2454	1306	808	2264	948	835	2484	954	436	2461	2267	2353	2206	460	917	1077	439	433	2650	2357	2480	439	1055	2561	2561	396	726	2430	2473	379	985	1605	2364	918
SRX2638052	1424	1268	2547	1347	5484	2524	3079	1028	2440	1203	2669	2657	962	2946	2700	2581	1757	1073	2418	1082	978	2642	1100	554	2912	2681	2507	2355	575	1067	1342	560	547	3075	2512	2946	557	1199	2715	2704	469	841	2564	2685	456	1125	1751	2524	1063
SRX2638053	3167	2874	1665	3112	4800	1524	1771	2663	1579	3237	1822	1806	2593	1728	546	388	3329	2710	1506	2650	2613	514	2483	2529	1784	1566	1643	1362	2594	2639	3061	2503	2436	1803	1654	1850	2498	2768	1850	1829	2524	2321	420	623	2497	3100	3232	1652	2657
SRX2638054	1688	1654	2808	1611	5607	2847	2968	1431	2752	1943	3006	2961	1364	2805	3028	2930	1801	1355	2828	885	1386	2944	924	1315	2893	2745	2771	2682	1299	1468	1336	1264	1263	3131	2749	2930	1232	1607	3034	3034	1287	1242	2908	3004	1233	1535	2150	2841	959
SRX2638055	3556	3258	2058	3488	5207	1920	2195	3048	1954	3588	2198	2092	2974	2160	956	865	3710	3099	1899	2989	3003	889	2867	2917	2243	1943	2026	1755	2979	3021	3443	2877	2819	2179	2023	2284	2883	3222	2227	2211	2914	2756	901	935	2883	3485	3622	2033	3041
SRX2638056	3220	2923	1706	3146	4843	1568	1854	2704	1610	3279	1857	1846	2641	1757	586	424	3372	2762	1552	2698	2669	555	2540	2573	1814	1604	1683	1408	2640	2689	3107	2545	2482	1841	1693	1881	2544	2885	1890	1866	2573	2414	371	664	2545	3152	3285	1694	2704
SRX2638057	1161	1123	2390	1078	5464	2382	2515	888	2274	1097	2531	2518	815	2361	2554	2462	1303	805	2274	953	832	2475	958	439	2438	2268	2349	2202	457	919	1080	443	430	2652	2356	2474	442	1051	2564	2565	399	729	2432	2475	382	984	1611	2375	920
SRX2638060	3545	3246	2295	3472	4921	1198	2428	3188	2187	2513	2408	2324	3113	2391	2237	2147	3696	3352	1135	3134	3123	2156	2996	3041	2464	2174	2261	1014	3113	3159	3584	3010	3009	2544	2257	2511	3020	3357	2436	2443	3048	3006	2180	2281	3013	3619	2684	2270	3187
SRX2638061	1358	1324	2583	1280	5591	2565	2695	1061	2474	1270	2726	2708	1009	2543	2750	2652	1505	1004	2456	1131	1030	2682	1152	375	2623	2461	2546	2397	404	1098	1272	612	601	2847	2549	2657	610	1254	2752	2759	577	929	2627	2668	550	1182	1804	2563	1116
SRX2638062	2978	2682	824	2913	4478	1654	1039	2568	802	3142	730	957	2495	1000	1730	1639	3130	2746	1630	2567	2522	1674	2387	2453	1097	930	856	1486	2508	2539	2875	2305	2342	1068	797	1137	2404	2738	741	999	2434	2411	1672	1772	2406	3010	3180	801	2581
SRX2638064	3159	2866	1665	3104	4797	1525	1774	2657	1574	3202	1819	1714	2584	1730	461	402	3324	2705	1507	2596	2608	529	2463	2521	1783	2071	1645	1363	2588	2635	3056	2498	2429	1806	1644	1851	2493	2762	1849	1831	2519	2316	436	639	2493	3092	3227	1653	2649
SRX2638065	2952	2655	864	2880	4433	1621	579	2544	755	3079	1002	890	2466	950	1715	1626	3100	2715	1603	2493	2494	1647	2357	2423	1049	632	397	1454	2473	2519	2846	2275	2307	1140	822	1090	2375	2715	1011	1009	2394	2375	1661	1761	2372	2977	3245	834	2546
SRX2638067	3161	2863	1658	3094	4807	1516	1796	2652	1567	3206	1809	1796	2582	1716	540	379	3316	2699	1498	2622	2607	510	2480	2512	1771	1559	1639	1353	2578	2629	2925	2486	2420	1785	1646	1837	2483	2828	1839	1824	2510	2354	386	613	2482	3091	3020	1641	2647
SRX2638069	3292	2995	1960	3228	4965	1821	2114	2783	1910	3354	2114	2102	2712	2159	834	677	3592	2832	1802	2771	2740	805	2609	2645	2213	2006	1939	1656	2712	2759	3182	2620	2554	2245	1949	2279	2615	2955	2144	2124	2645	2484	619	911	2615	3222	3355	1947	2777
SRX2638070	3153	2856	1672	3086	4834	1540	1825	2644	1581	3214	1827	1815	2572	1737	406	398	3309	2690	1519	2637	2599	526	2474	2510	1789	1572	1653	1376	2575	2618	3047	2479	2416	1807	1660	1857	2477	2818	1857	1839	2508	2345	422	633	2479	3082	3214	1660	2642
SRX2638071	3270	3030	1821	3260	4804	1691	1970	2823	1724	3397	1976	1968	2752	1878	711	559	3482	2873	1672	2816	2776	698	2653	2690	1935	1716	1799	1517	2754	2797	3223	2652	2595	1955	1808	2000	2658	2939	2014	1988	2686	2520	495	786	2659	3264	3398	1818	2822
SRX2638072	3101	2804	1551	3035	4757	1460	1747	2593	1502	3138	1749	1640	2524	1653	483	223	3258	2642	1442	2540	2551	453	2414	2461	1708	1495	1572	1298	2527	2570	2992	2432	2367	1730	1570	1775	2432	2769	1782	1762	2459	2298	361	563	2431	3032	3166	1582	2591
SRX2638073	3146	2851	1647	3077	4735	1501	1782	2638	1537	3211	1788	1774	2571	1743	594	503	3299	2691	1480	2635	2593	526	2474	2505	1827	1524	1614	1337	2570	2614	2957	2471	2413	1766	1623	1863	2476	2815	1818	1798	2502	2345	536	633	2473	3080	3215	1622	2641
SRX2638074	3163	2923	1719	3152	4767	1588	1865	2716	1624	3256	1800	1770	2639	1773	594	440	3377	2670	1482	2658	2667	566	2530	2576	1827	1612	1697	1418	2642	2688	3112	2541	2483	1847	1695	1894	2547	2827	1834	1883	2578	2412	381	670	2546	3153	3196	1714	2708
SRX2638075	1386	1353	2595	1308	5584	2563	2712	1109	2494	1237	2747	2649	1038	2533	2746	2648	1501	1028	2452	1072	1058	2678	1161	359	2620	2482	2537	2396	434	1146	1301	635	631	2869	2547	2654	610	1284	2773	2783	607	928	2536	2668	580	1207	1831	2584	1148
SRX2638076	3171	2875	1659	3101	4813	1524	2351	2661	2009	3231	1811	1800	2589	1703	539	247	3328	2711	1503	2654	2617	505	2490	2526	1703	1561	1637	1359	2591	2637	3062	2492	2431	1801	1645	1823	2495	2835	1842	1824	2524	2364	382	611	2495	3100	3231	1643	2657
SRX2638078	3279	2982	1677	3210	4771	1558	1839	2768	1595	3315	1844	1734	2696	1747	594	436	3433	2817	1540	2715	2724	545	2588	2635	1802	1586	1671	1394	2703	2746	3165	2603	2544	1843	1653	1869	2607	2945	1875	1854	2638	2473	470	673	2606	3208	3342	1665	2766
SRX2638079	3343	3046	1701	3277	4754	1691	1818	2835	1615	3380	1862	1753	2764	1767	715	455	3501	2882	1672	2781	2789	683	2819	2699	1821	1604	1686	1528	2764	2810	3155	2643	2606	1844	1679	1887	2668	3011	1893	1872	2695	2539	581	791	2667	3275	3406	1691	2830
SRX2638081	2935	2906	1641	2868	4845	1553	1839	2688	1599	3266	1800	1784	2619	1746	571	412	3090	2473	1536	2684	2648	543	2510	2558	1805	1584	1624	1386	2592	2661	2826	2526	2462	1760	1628	1868	2526	2866	1831	1808	2542	2393	378	580	2484	3131	3259	1630	2687
SRX2638082	3355	3056	1329	3282	4594	2143	1539	2948	1308	3484	1453	1356	2870	1496	2244	2156	3507	3118	2128	2895	2891	2184	2766	2795	1592	1433	1357	1976	2880	2917	3253	2684	2712	1581	1287	1632	2779	3108	1463	1504	2807	2782	2051	2288	2782	3381	3646	1299	2954
SRX2638083	1651	1617	2980	1576	5769	3051	3093	1369	2871	1324	3123	2984	1283	2936	3188	3090	1802	1273	2824	1403	1306	3121	1425	270	2901	2855	2942	2886	481	1388	1541	879	873	3237	2952	3052	878	1528	3146	3027	618	1198	3067	3088	602	1457	2076	2956	1387
SRX2638084	3242	2945	1740	3188	4718	1602	1899	2744	1659	3282	1897	1789	2671	1863	164	534	3403	2790	1437	2684	2700	592	2560	2608	1949	1645	1725	1440	2673	2720	3139	2579	2510	1877	1716	1987	2576	2918	1927	1907	2602	2447	568	703	2576	3182	3314	1728	2735
SRX2638085	3347	3051	1704	3282	4754	1695	1821	2839	1617	3412	1865	1851	2771	1769	718	457	3503	2886	1674	2831	2793	687	2831	2703	1824	1607	1689	1532	2768	2814	3158	2644	2610	1846	1692	1890	2671	3015	1895	1874	2699	2542	583	793	2671	3279	3408	1692	2835
SRX2638086	3181	2884	1675	3120	4817	1540	1833	2670	1912	3246	1831	1819	2603	2267	558	399	3872	2723	1523	2670	2630	525	2506	2536	2321	2114	1655	1378	2600	2649	3073	2513	2445	2354	1664	2387	2508	2847	1860	1841	2537	2377	422	634	2506	3111	3247	1662	2672
SRX2638087	3172	2876	1697	3106	4832	1559	1846	2661	1601	3235	1850	1839	2587	1754	590	329	3328	2710	1543	2655	2616	558	2493	2529	1811	1596	1673	1394	2595	2636	3064	2499	2435	1831	1686	1876	2499	2836	1881	1862	2526	2363	460	664	2498	3101	3234	1684	2659
SRX2638088	3183	2886	1679	3117	4797	1542	1832	2675	1589	3221	1833	1726	2602	1738	557	298	3342	2723	1515	2621	2631	538	2492	2539	1794	1577	1660	1377	2607	2652	3077	2508	2447	1814	1642	1859	2510	2849	1863	1843	2541	2347	432	633	2510	3114	3238	1663	2671
SRX2638090	3071	2780	1575	3019	4734	1442	1689	2575	1489	3154	1716	1718	2508	1637	460	303	3233	2622	1422	2570	2525	444	2407	2443	1695	1471	1557	1279	2479	2554	2981	2412	2350	1713	1564	1761	2413	2755	1748	1741	2441	2280	325	535	2384	3015	3148	1563	2575
SRX2638092	4002	3764	2551	3971	4983	2487	2696	3554	2463	2895	2705	2602	3482	2610	1515	1353	4219	3605	2391	3498	3510	1479	3371	3253	2664	2455	2535	2324	3452	3520	3953	3385	3323	2685	2526	2732	3387	3670	2734	2717	3416	3259	1302	1588	3359	3993	2925	2538	3547
SRX2638094	3277	2981	1767	3212	4837	1636	1916	2771	1669	3341	1923	1911	2700	1825	645	453	3433	2820	1618	2762	2727	617	2762	2634	1879	1662	1745	1464	2699	2744	3166	2605	2541	1899	1756	1945	2604	2942	1929	1929	2632	2472	518	718	2604	3210	3345	1762	2766
SRX2638095	3188	2889	1686	3123	4818	1553	1798	2681	1595	3229	1771	1614	2611	1745	580	420	3346	2633	1532	2629	2639	532	2500	2544	1798	1587	1666	1389	2607	2661	2997	2513	2454	1825	1663	1866	2518	2858	1801	1728	2516	2387	444	656	2515	3119	3156	1670	2678
SRX2638096	3110	2814	1654	3042	4757	1505	1786	2604	1546	3173	1795	1781	2533	1751	655	565	3262	2656	1486	2597	2561	589	2436	2469	1839	1536	1618	1343	2534	2580	3001	2438	2376	1771	1628	1876	2440	2780	1826	1805	2460	2311	599	693	2436	3046	2978	1629	2604
SRX2638097	3335	3040	1380	3265	4770	2131	2035	2813	1515	3460	1519	1511	2852	586	2227	2061	3497	3095	2113	2880	2876	2158	2743	2787	471	1411	1323	1949	2840	2782	3200	2664	2692	1669	1347	573	2755	3095	1551	1555	2785	2757	2084	2269	2757	3246	3627	1362	2934
SRX2638098	3284	2987	1786	3219	4873	1641	1936	2779	1699	3322	1942	1829	2710	1862	230	574	3442	2825	1477	2721	2735	638	2584	2645	1986	1686	1764	1482	2712	2753	3175	2616	2552	1919	1763	2027	2616	2955	1971	1948	2642	2491	614	745	2614	3218	3351	1775	2772
SRX2638099	3139	2846	1649	3082	4789	1519	1791	2644	1550	3215	1807	1795	2574	1703	534	388	3297	2693	1503	2643	2598	512	2473	2510	1761	1543	1618	1349	2575	2615	3040	2476	2416	1783	1637	1827	2477	2817	1838	1811	2507	2344	399	610	2480	3086	3217	1664	2641
SRX2638100	3145	2849	1633	3083	4767	1491	2121	2637	1712	3212	1789	1774	2535	2306	512	354	3921	2686	1474	2623	2592	481	2463	2504	2364	2156	1610	1332	2569	2613	3033	2476	2409	2398	1620	2431	2469	2812	1821	1799	2500	2338	380	590	2471	3077	3209	1623	2631
SRX2638101	3169	2877	1693	3112	4558	1557	1808	2673	1592	3224	1841	1624	2605	1755	512	411	3330	2728	1536	2622	2632	579	2491	2541	1808	2097	1679	1390	2613	2654	3065	2510	2453	1830	1672	1878	2517	2857	1869	1735	2549	2388	486	686	2516	3105	3254	1682	2670
SRX2638102	1652	1619	2777	1575	5607	2815	2939	1396	2724	1946	2977	2867	1330	2807	2998	2901	1802	1320	2798	858	1352	2914	899	1280	2888	2716	2773	2650	1264	1436	1305	1231	1228	3101	2738	2925	1233	1572	3004	3004	1252	1243	2878	2974	1199	1500	2117	2810	923
SRX2638103	3258	2963	1757	3191	4815	1604	1906	2752	1664	3291	1914	1801	2679	1812	634	300	3412	2804	1589	2699	2705	603	2573	2615	1869	1656	1735	1443	2683	2726	3155	2586	2527	1891	1733	1933	2589	2924	1944	1921	2615	2458	513	714	2585	3192	3327	1745	2747
SRX2638104	3158	2863	1713	3090	4846	1565	1850	2649	1612	3223	1857	1844	2577	1818	644	555	3312	2703	1537	2640	2607	578	2479	2517	1904	1629	1681	1404	2550	2689	3051	2482	2419	1838	1677	1943	2484	2826	1886	1867	2510	2354	498	685	2456	3092	3214	1684	2649
SRX2638107	3208	2911	1698	3087	4830	1559	2292	2683	1954	3224	1852	1747	2610	1769	584	420	3369	2729	1546	2640	2637	548	2517	2543	1826	1601	1676	1398	2611	2659	3096	2513	2454	1755	1678	1893	2517	2851	1883	1862	2543	2385	415	657	2515	3121	3253	1687	2693
SRX2638108	3181	2886	1675	3117	4825	1542	1824	2676	1584	3248	1827	1814	2601	1732	556	296	3338	2724	1515	2668	2632	537	2503	2538	1790	1568	1652	1377	2605	2652	3074	2507	2447	1810	1655	1855	2509	2849	1858	1837	2538	2376	428	629	2509	3113	3239	1657	2670
SRX2638109	3353	3056	1635	3282	4737	1493	1777	2845	1527	3387	1776	1669	2772	1695	591	502	3507	2898	1472	2795	2798	520	2670	2711	1820	1514	1608	1330	2773	2823	3143	2671	2617	1755	1581	1859	2680	3021	1796	1787	2705	2550	532	630	2677	3284	3421	1608	2841
SRX2638112	2911	2614	829	2841	4189	1582	1386	2500	216	3037	972	866	2424	1161	1682	1591	3257	2670	1565	2447	2451	1605	2315	2378	1144	1111	776	1399	2430	2477	2775	2239	2261	1367	786	1183	2327	2667	987	1013	2345	2333	1616	1718	2330	2935	3196	803	2504
SRX2638113	1297	1262	2520	1219	5544	2501	2615	1019	2410	1193	2662	2553	932	2481	2689	2590	1443	924	2392	999	970	2604	1083	329	2561	2400	2483	2333	328	1044	1213	562	551	2784	2479	2592	562	1192	2690	2696	520	847	2564	2607	475	1117	1726	2501	1055
SRX2638114	3151	2852	1896	3078	4996	818	2018	2799	1782	3221	2026	2014	2722	1960	1835	1748	3297	2964	684	2792	2731	1758	2620	2656	2067	1766	1849	650	2724	2773	3194	2623	2617	2145	1861	2109	2629	2965	2054	2042	2656	2627	1693	1880	2622	3229	3365	1865	2800
SRX2638117	3682	3385	2172	3614	4921	2039	2292	3167	2056	3752	2330	2319	3101	2206	1059	898	3839	3218	2019	3160	3130	1028	3005	3042	2260	2077	2159	1875	3107	3148	3494	3010	2910	2311	2161	2328	3009	3351	2361	2342	3033	2873	932	1133	3008	3573	3742	2161	3167
SRX2638119	3245	2947	1735	3176	4890	1598	1883	2734	1640	3310	1892	1875	2670	1850	580	521	3396	2785	1575	2725	2688	583	2567	2602	1931	1625	1713	1434	2667	2708	3133	2568	2508	1870	1722	1973	2570	2909	1921	1899	2597	2437	552	636	2567	3171	3310	1720	2735
SRX2638120	3134	2838	1626	3067	4769	1486	1777	2629	1534	3198	1775	1767	2560	1682	503	346	3286	2679	1465	2616	2585	472	2454	2493	1740	1526	1604	1324	2557	2605	3026	2460	2398	1761	1612	1803	2459	2804	1810	1788	2488	2328	351	581	2462	3068	3200	1612	2610
SRX2638121	3273	2975	1769	3211	4874	1647	1920	2762	1720	3336	1925	1908	2699	1980	230	576	3571	2812	1480	2756	2721	640	2583	2632	2107	1815	1743	1489	2699	2737	3161	2607	2539	2078	1755	2148	2600	2940	1955	1932	2628	2475	615	747	2598	3204	3336	1756	2763
SRX2638122	3139	2842	1625	3070	4762	1483	1771	2629	1532	3201	1780	1765	2527	1681	501	343	3291	2679	1465	2621	2585	470	2458	2496	1739	1517	1601	1323	2561	2606	3026	2463	2401	1762	1612	1804	2462	2804	1809	1789	2493	2330	369	579	2463	3069	3202	1614	2627
SRX2638124	3061	2766	1530	2996	4356	1488	1647	2549	1436	3131	1685	1677	2476	1594	512	349	3218	2605	1467	2536	2508	460	2376	2420	1652	1504	1513	1324	2460	2527	2948	2390	2327	1666	1509	1716	2392	2729	1717	1696	2393	2263	231	583	2360	2992	3127	1522	2531
SRX2638126	2850	2818	1661	2780	4779	1521	1809	2605	1563	3177	1818	1800	2537	1718	541	382	3002	2354	1502	2600	2559	511	2438	2471	1774	1556	1641	1357	2536	2582	2737	2440	2378	1781	1648	1838	2441	2781	1845	1823	2455	2276	214	551	2429	3046	3145	1647	2605
SRX2638127	3379	3083	1863	3311	4895	1728	2014	2832	1775	3443	2020	2010	2800	1924	707	550	3530	2920	1710	2859	2829	677	2700	2736	1979	1761	1844	1566	2801	2847	3270	2706	2643	2002	1846	2046	2705	3046	2051	2031	2733	2571	556	786	2704	3309	3444	1853	2867
SRX2638128	3086	2789	1590	3017	4735	1449	1684	2583	1483	3121	1733	1621	2458	1690	722	629	3241	2627	1424	2523	2533	654	2398	2445	1768	1472	1554	1230	2507	2556	2958	2413	2350	1711	1554	1809	2416	2754	1762	1741	2442	2286	664	760	2415	3019	3156	1568	2582
SRX2638129	3195	2901	1702	3126	4752	1554	1835	2690	1590	3260	1840	1825	2619	1798	645	554	3348	2743	1534	2686	2643	577	2524	2556	1883	1579	1667	1391	2620	2667	2985	2518	2464	1821	1678	1922	2527	2866	1870	1852	2551	2395	588	684	2524	3130	3267	1677	2689
SRX2638131	3317	3022	1841	3253	4994	1706	1996	2808	1755	3356	1972	1877	2741	1902	724	565	3476	2859	1688	2754	2767	692	2627	2678	1959	1743	1824	1481	2713	2788	3208	2642	2579	1976	1830	2022	2642	2985	2003	1995	2673	2502	507	797	2615	3248	3380	1828	2805
SRX2638132	3638	3344	2127	3575	4790	1993	2276	3131	2039	3705	2210	2269	3060	2244	960	917	3794	3090	1971	3119	3086	977	2958	2999	2326	2023	2106	1830	3063	3105	3532	2962	2904	2265	2111	2364	2965	3302	1795	2293	2996	2833	948	1082	2967	3570	3607	2111	3125
SRX2638133	3276	2977	1761	3210	4823	1628	1913	2769	1672	3342	1916	1906	2701	1794	643	457	3432	2819	1610	2762	2727	614	2599	2637	1797	1659	1741	1466	2701	2745	3087	2607	2542	1898	1749	1917	2605	2943	1947	1928	2633	2472	481	717	2604	3209	3342	1749	2766
SRX2638134	3162	2868	1662	3107	4798	1522	1767	2657	1575	3233	1818	1804	2591	1725	544	386	3323	2704	1503	2648	2610	514	2480	2524	1781	1564	1641	1360	2592	2634	3058	2497	2433	1799	1650	1848	2492	2767	1847	1825	2521	2321	417	622	2493	3098	3225	1649	2656
SRX2638135	3175	2880	1679	3107	4759	1534	1817	2670	1571	3242	1820	1807	2600	1775	628	537	3327	2722	1510	2665	2624	560	2501	2536	1863	1560	1648	1370	2600	2647	2987	2496	2444	1799	1654	1898	2507	2847	1850	1831	2531	2372	569	666	2503	3110	3244	1653	2670
SRX2638136	3174	2882	1681	3121	4777	1544	1835	2680	1590	3225	1838	1729	2609	1741	564	364	3338	2729	1526	2624	2637	531	2496	2545	1795	1582	1664	1377	2613	2656	3072	2517	2453	1816	1658	1863	2516	2855	1866	1843	2546	2387	438	640	2517	3118	3253	1667	2672
SRX2638137	3102	2806	1602	3038	4757	1467	1752	2594	1511	3166	1758	1742	2529	1661	481	215	3257	2646	1447	2589	2552	450	2417	2460	1717	1503	1579	1304	2528	2571	2996	2434	2368	1739	1591	1783	2431	2771	1788	1765	2460	2306	356	558	2431	3035	3170	1590	2593
SRX2638138	3307	3010	1794	3238	4882	1655	1946	2796	1703	3363	1946	1934	2725	1908	265	607	3459	2843	1486	2786	2751	666	2622	2661	1992	1692	1773	1490	2726	2772	3192	2624	2565	1930	1782	2031	2625	2969	1975	1957	2657	2495	639	774	2628	3235	3367	1781	2791
SRX2638139	1181	1146	2407	1100	5465	2393	2538	907	2299	1064	2548	2439	836	2383	2573	2475	1328	827	2286	916	855	2504	967	432	2460	2288	2374	2223	453	941	1101	433	425	2669	2367	2496	436	1076	2577	2583	404	751	2452	2494	376	1004	1629	2383	943
SRX2638140	3242	2945	1734	3174	4807	1606	1884	2737	1641	3277	1889	1788	2664	1792	614	461	3397	2783	1578	2680	2691	585	2548	2598	1850	1633	1712	1435	2664	2710	3052	2562	2504	1861	1702	1914	2568	2908	1925	1901	2595	2438	479	690	2568	3174	3300	1727	2729
SRX2638141	3246	2952	1736	3177	4818	1595	1880	2739	1644	3312	1889	1877	2671	1851	175	525	3399	2786	1427	2701	2698	584	2570	2604	1934	1631	1711	1434	2670	2716	3133	2573	2513	1872	1724	1973	2573	2916	1920	1902	2602	2440	559	693	2574	3178	3310	1724	2734
SRX2638143	3184	2889	1695	3114	4749	1545	1830	2681	1584	3222	1833	1723	2606	1790	643	551	3339	2732	1526	2629	2633	574	2503	2543	1876	1574	1662	1381	2610	2658	2975	2509	2454	1810	1659	1914	2518	2856	1863	1847	2542	2387	587	683	2516	3120	3256	1670	2678
SRX2638144	1548	1511	2974	1466	5912	2954	3097	1272	2614	1385	3112	3097	1204	2891	3113	2954	1690	1192	2845	1343	1202	3044	1348	835	2941	2853	2933	2782	850	1310	1441	834	823	2970	2940	3002	836	1442	3133	3151	900	1119	2723	2830	882	1371	1996	2950	1309
SRX2638145	3212	2916	1727	3140	4816	1575	1864	2710	1619	3252	1868	1760	2638	1823	676	583	3368	2761	1555	2658	2663	607	2532	2574	1907	1608	1696	1408	2638	2687	3026	2541	2481	1843	1693	1946	2545	2887	1897	1878	2541	2413	619	714	2545	3149	3285	1704	2708
SRX2638147	3074	2782	1577	3024	4734	1449	1692	2579	1528	3155	1720	1725	2511	1775	460	310	3380	2627	1428	2576	2528	434	2410	2447	1832	1619	1557	1279	2483	2556	2984	2420	2352	1864	1566	1898	2415	2756	1757	1743	2443	2282	325	535	2386	3020	3154	1575	2578
SRX2638151	1550	1516	2697	1468	5681	2730	2857	705	2631	1814	2882	2871	1074	2598	2906	2808	1695	1075	2709	1295	649	2826	1310	1125	2681	2621	2704	2562	1173	743	1388	1070	1067	3005	2706	2717	1075	869	2910	2919	1043	989	2789	2882	1067	360	1870	2717	1322
SRX2638152	3687	3388	2172	3619	4922	2038	2293	3169	2057	3727	2334	2224	3106	2207	1058	899	3846	3226	2017	3118	3134	1027	2997	3046	2260	2078	2160	1875	3111	3152	3500	3015	2914	2315	2148	2328	3014	3354	2365	2343	3038	2878	932	1134	3011	3577	3748	2161	3170
SRX2638156	1246	1208	2418	1163	5423	2463	2523	970	2302	1154	2551	2543	900	2375	2581	2489	1389	886	2353	1021	912	2506	1039	261	2450	2291	2375	2284	287	1004	1157	499	483	2677	2384	2483	495	1135	2585	2590	451	813	2457	2500	436	1064	1693	2402	1002
SRX2638157	3303	3005	1792	3237	4881	1656	1946	2795	1705	3336	1946	1838	2722	1911	263	603	3462	2841	1488	2739	2749	664	2611	2660	1992	1692	1775	1491	2725	2770	3193	2627	2565	1926	1769	2031	2627	2969	1976	1956	2658	2497	637	772	2629	3233	3365	1781	2787
SRX2638158	4710	4415	3412	4641	3785	2397	3549	4347	3306	4885	3530	3451	4272	3511	3358	3279	4866	4518	2415	4293	4287	3286	4155	4205	3591	3287	3378	2217	4283	4318	4744	4170	4176	3688	3376	3634	4187	4517	3560	3565	4202	4174	3304	3390	4175	4783	5046	3388	4350
SRX2638159	3167	2871	1652	3099	4752	1518	1796	2657	1553	3226	1804	1792	2586	1707	531	373	3318	2702	1501	2647	2613	502	2487	2523	1763	1542	1627	1354	2587	2617	3055	2491	2429	1787	1642	1828	2491	2830	1834	1813	2519	2355	380	610	2490	3096	3225	1639	2651
SRX2638161	3138	2842	1627	3076	4760	1486	2156	2630	1861	3199	1782	1768	2528	2304	503	345	3915	2680	1469	2620	2586	472	2458	2496	2361	2149	1602	1326	2561	2606	3027	2469	2401	2393	1615	2427	2463	2804	1812	1792	2493	2330	371	581	2463	3070	3203	1616	2626
SRX2638164	2940	2644	1688	2869	4792	612	1815	2591	1579	3014	1821	1808	2512	1781	1626	1539	3089	2754	478	2583	2523	1549	2411	2445	1865	1560	1646	447	2516	2565	2985	2411	2409	1934	1656	1908	2418	2759	1849	1835	2448	2416	1485	1672	2414	3023	3154	1661	2589
SRX4451253	1246	1210	2731	1168	5752	2711	2844	971	2619	1169	2874	2765	898	2694	2783	2782	1398	892	2599	965	925	2803	1026	299	2763	3111	2692	2544	333	999	1165	528	522	2725	2684	2808	529	1147	2903	2902	610	818	2493	2605	598	1072	1692	2708	1003
SRX4451254	3118	2809	1667	3037	4786	1489	1739	2655	1519	3129	1822	1699	2540	1677	473	348	3298	2616	1492	2554	2568	500	2429	2490	1691	2063	1594	1319	2495	2549	3013	2442	2397	1752	1645	1798	2463	2788	1809	1837	2478	2315	390	594	2411	3094	3192	1638	2603
SRX4451255	3126	2831	1634	3055	4745	1512	1731	2616	1517	3170	1775	1669	2547	1731	525	536	3283	2671	1490	2564	2577	557	2437	2486	1817	2019	1602	1347	2524	2600	2940	2450	2392	1779	1598	1853	2458	2798	1806	1789	2484	2322	570	666	2425	3058	3194	1612	2617
SRX4451256	2798	2490	1580	2721	4788	514	1681	2477	1430	2984	1715	1606	2307	1638	1396	1434	2978	2602	524	2425	2380	1464	2235	2303	1716	2000	1500	191	2370	2407	2835	2256	2271	1814	1544	1758	2281	2609	1707	1736	2297	2270	1350	1537	2275	2917	3140	1516	2429
SRX4451257	1328	1284	2805	1245	5727	2759	2876	1114	2659	1633	2952	2833	995	2748	2824	2856	1508	989	2759	585	1022	2891	580	961	2826	3244	2737	2555	1006	1106	1059	900	913	2765	2771	2865	921	1244	2943	2987	1015	913	2537	2700	1027	1214	1796	2748	557
SRX4451258	3289	2991	1799	3219	4836	1663	1945	2785	1701	3326	1951	1845	2713	1856	596	540	3444	2831	1643	2724	2741	668	2595	2648	1910	2198	1775	1501	2717	2764	3154	2618	2559	1930	1778	1980	2625	2938	1981	1961	2659	2495	559	779	2628	3209	3357	1789	2778
SRX4451259	2881	2584	1628	2809	4862	604	1725	2527	1514	2903	1763	1659	2453	1726	1588	1499	3033	2691	583	2475	2467	1509	2333	2382	1802	2012	1594	438	2456	2500	2923	2349	2350	1902	1589	1847	2363	2700	1808	1775	2389	2362	1532	1630	2358	2964	3222	1608	2528
SRX4451260	2936	2636	874	2872	4119	1618	255	2528	772	3000	1017	902	2452	969	1603	1614	3095	2700	1595	2476	2482	1635	2337	2405	1069	1157	119	1450	2461	2502	2838	2264	2298	1154	838	1111	2363	2703	1030	1017	2387	2365	1645	1748	2361	2968	3227	847	2533
SRX4451262	3166	2858	1707	3084	4750	1521	1771	2689	1548	3204	1849	1729	2577	1763	529	568	3346	2695	1523	2634	2600	607	2467	2526	1844	2133	1630	1353	2581	2627	2963	2476	2434	1784	1673	1886	2500	2826	1841	1860	2510	2352	574	672	2494	3117	3230	1642	2647
SRX4451263	3716	3416	2117	3646	4822	2085	2230	3205	2027	3754	2279	2177	3132	2237	1068	1032	3872	3252	2062	3153	3156	975	3021	3070	2315	2519	2097	1912	3136	3181	3608	3037	2976	2258	2100	2356	3040	3378	1870	2289	3070	2907	1056	1192	3042	3644	3777	2121	3203
SRX4451264	3105	2808	1609	3038	4750	1472	1721	2600	1511	3145	1766	1658	2529	1668	406	251	3261	2646	1452	2543	2554	476	2418	2460	1721	2015	1590	1308	2530	2578	2998	2433	2369	1745	1587	1789	2435	2776	1796	1775	2463	2306	387	590	2435	3040	3170	1598	2594
SRX4451265	3073	2777	1583	3013	4627	1446	1699	2576	1489	3122	1743	1637	2503	1701	226	397	3229	2623	1429	2513	2534	457	2386	2442	1782	1986	1567	1284	2511	2553	2973	2405	2347	1721	1561	1825	2414	2751	1773	1751	2440	2283	430	567	2414	3014	3150	1575	2568
SRX4451267	3032	2733	1055	2967	4506	1842	1241	2507	820	3164	1250	1139	2549	352	1928	1781	3193	2795	1820	2576	2577	1858	2436	2484	268	1636	1055	1671	2543	2480	2933	2358	2397	1391	1017	359	2461	2797	1277	1280	2458	2460	1811	1969	2454	2948	3322	1079	2630
SRX4451268	3388	3092	1893	3319	4824	1757	2045	2881	1794	3429	2049	1939	2811	1953	793	634	3545	2928	1738	2829	2838	763	2700	2745	2007	2295	1873	1593	2812	2858	3281	2711	2648	2023	1871	2072	2720	3060	2078	2056	2737	2590	604	869	2722	3324	3454	1883	2879
SRX4451269	2934	2627	547	2853	4390	1625	1011	2604	803	3106	1014	889	2475	950	1557	1601	3115	2727	1628	2552	2469	1652	2365	2452	1052	1516	854	1456	2494	2529	2864	2249	2339	1097	509	1091	2403	2727	989	1052	2364	2348	1600	1702	2403	3047	3260	486	2548
SRX4451270	3100	2794	1637	3021	4744	1464	1756	2622	1497	3137	1791	1669	2511	1649	492	262	3281	2629	1469	2571	2537	507	2400	2458	1704	2083	1570	1295	2514	2559	2985	2414	2367	1730	1615	1771	2433	2758	1783	1805	2448	2287	370	569	2432	3061	3162	1583	2579
SRX4451271	3036	2738	1109	2968	4444	1839	1243	2509	818	3161	1249	1141	2546	360	1830	1782	3195	2792	1820	2578	2576	1861	2441	2484	298	1639	1055	1665	2540	2482	2935	2369	2394	1391	1067	347	2461	2795	1261	1281	2487	2463	1812	1971	2458	2947	3325	1083	2621
SRX4451272	3237	2930	1777	3157	4828	1605	1882	2760	1640	3277	1932	1815	2648	1796	632	506	3417	2768	1610	2692	2678	647	2535	2598	1851	2222	1712	1437	2656	2694	3037	2551	2504	1871	1755	1918	2570	2894	1923	1946	2596	2422	492	711	2579	3201	3301	1725	2716
SRX4451273	1532	1498	2984	1457	5738	2968	3118	1289	2875	1831	3129	3023	1213	2960	3029	3034	1681	1204	2947	756	1239	3045	797	1164	3041	3368	2951	2772	1222	1325	1245	1119	1114	2982	2949	3079	1120	1460	2935	3163	1230	1127	2751	2896	1232	1388	2001	2965	817
SRX4451274	2964	2652	940	2882	4401	1621	368	2579	795	3068	1085	960	2463	990	1565	1633	3143	2686	1622	2504	2495	1650	2344	2428	1061	1244	212	1450	2437	2487	2854	2279	2322	1175	903	1132	2388	2716	1058	1090	2404	2382	1641	1740	2330	3024	3250	872	2539
SRX4451275	2841	2530	719	2761	4367	1478	861	2438	651	2948	870	666	2330	840	1451	1490	3019	2566	1480	2392	2347	1526	2197	2292	937	1368	704	1307	2337	2369	2616	2133	2182	957	685	983	2247	2569	853	823	2265	2242	1496	1597	2245	2862	3104	657	2404
SRX4451276	3101	2794	1664	3020	4812	1502	1723	2627	1503	3148	1801	1687	2514	1717	528	564	3280	2639	1505	2579	2538	595	2394	2463	1798	2090	1581	1336	2491	2569	2894	2419	2369	1768	1628	1841	2434	2767	1795	1818	2430	2300	574	661	2408	3056	3173	1593	2582
SRX4451277	3109	2809	1615	3044	4775	1514	1740	2646	1522	3164	1818	1697	2535	1669	464	433	3295	2655	1516	2592	2565	579	2418	2483	1734	2107	1598	1345	2510	2586	3004	2438	2390	1779	1638	1801	2456	2784	1810	1828	2446	2318	429	643	2428	3077	3191	1609	2599
SRX4451278	2844	2802	1699	2766	4809	1522	1815	2631	1553	3150	1852	1734	2524	1715	454	424	3023	2371	1531	2581	2549	569	2414	2469	1772	2146	1636	1354	2526	2569	2725	2422	2378	1771	1678	1835	2443	2770	1842	1865	2446	2302	236	568	2431	3075	3174	1647	2590
SRX4451279	2912	2601	799	2830	4388	1588	941	2532	733	3048	675	790	2418	933	1568	1608	3092	2664	1590	2486	2444	1646	2301	2379	1027	1452	788	1416	2430	2465	2800	2223	2273	1001	757	1072	2337	2665	646	949	2359	2329	1610	1714	2337	2970	3199	739	2498
SRX4451280	1216	1181	2434	1140	5697	2414	2550	938	2319	1095	2572	2466	870	2413	2488	2488	1365	865	2306	936	893	2506	983	472	2491	2821	2398	2244	467	980	1134	477	466	2694	2385	2523	479	1114	2601	2608	349	788	2467	2510	272	1041	1665	2414	972
SRX4451281	3302	2994	1835	3221	4587	1655	1913	2825	1692	3340	1993	1869	2711	1849	588	561	3483	2829	1659	2770	2736	702	2602	2657	1905	2279	1772	1486	2714	2760	3103	2617	2567	1925	1813	1970	2632	2958	1978	2006	2647	2489	556	766	2631	3264	3364	1784	2778
SRX4451282	3200	2950	1795	3180	4767	1612	1912	2779	1620	3298	1950	1827	2663	1805	544	515	3440	2784	1616	2726	2690	660	2557	2618	1856	2237	1728	1443	2675	2716	3144	2574	2522	1879	1772	1924	2588	2858	1935	1963	2607	2446	437	724	2590	3223	3319	1747	2725
SRX4451283	1455	1407	2967	1366	5485	2888	3008	1200	2813	1346	3116	2975	1086	2889	2958	2987	1631	1083	2800	1194	1111	3033	1214	477	2969	3389	2887	2717	503	1195	1273	692	701	2933	2931	3001	709	1338	2986	3147	776	1006	2662	2777	776	1302	1892	2909	1192
SRX4451284	3156	2860	1660	3088	4757	1528	1808	2651	1562	3201	1814	1708	2581	1719	456	400	3313	2697	1506	2597	2609	526	2629	2517	1772	2059	1638	1362	2587	2566	3054	2484	2427	1713	1637	1839	2491	2826	1844	1823	2519	2358	435	637	2493	3080	3222	1645	2639
SRX4451285	3185	2948	1754	3179	4804	1613	1905	2748	1657	3299	1905	1802	2674	1780	655	469	3401	2793	1596	2691	2698	624	2564	2615	1780	1653	1732	1452	2684	2727	3147	2582	2522	1884	1732	1903	2585	2866	1937	1917	2618	2453	421	734	2588	3188	3319	1742	2732
SRX4451286	3752	3443	2292	3674	4638	2223	2367	3277	2155	3791	2376	2326	3164	2365	1021	1197	3931	3190	2224	3212	3186	1272	3035	2944	2441	2734	2223	2053	3165	3211	3549	3059	3019	2409	2269	2487	3084	3414	1924	2456	3060	2947	1199	1336	3083	3705	3724	2238	3217
SRX4451287	3204	2908	1711	3135	4829	1603	1863	2697	1616	3242	1865	1762	2625	1769	633	479	3358	2747	1582	2643	2655	604	2512	2562	1827	2114	1690	1439	2634	2673	3015	2529	2470	1871	1688	1893	2535	2872	1895	1879	2574	2397	495	713	2546	3135	3269	1700	2693
SRX4451288	3430	3137	1505	3363	4907	2244	1598	2910	1211	3568	1654	1545	2951	725	2159	2093	3588	3194	2222	2977	2981	2193	2835	2887	610	2028	1456	2065	2945	2878	3333	2758	2796	2117	2072	715	2861	3199	1686	1677	2886	2860	2119	2304	2858	3348	3726	1487	3031
SRX4451289	3225	2927	1717	3158	4815	1587	1878	2717	1628	3261	1871	1769	2647	1841	185	531	3383	2763	1417	2656	2675	591	2531	2578	1921	2128	1703	1422	2647	2693	3115	2543	2485	1855	1696	1962	2549	2892	1902	1885	2579	2424	565	699	2551	3157	3287	1707	2709
SRX4451290	3155	2859	1678	3084	4862	1564	1830	2646	1585	3195	1834	1728	2572	1742	496	440	3312	2692	1541	2592	2605	568	2460	2510	1796	2079	1658	1398	2580	2622	3052	2482	2421	1838	1657	1861	2484	2822	1863	1843	2514	2353	384	677	2484	3088	3217	1668	2643
SRX4451291	1319	1275	2544	1233	5450	2494	2640	1056	2395	1276	2687	2579	942	2492	2568	2593	1496	940	2501	1047	967	2623	1066	641	2571	2979	2470	2324	654	1052	1198	541	472	2776	2509	2604	479	1184	2683	2734	586	788	2539	2632	583	1089	1743	2484	1059
SRX4451292	3244	2946	2024	3172	5057	1162	2199	2935	1956	3472	2209	2105	2857	2166	1900	1908	3398	2856	1147	2883	2883	1923	2742	2793	2244	2445	2032	995	2869	2912	3329	2750	2760	2315	2031	2287	2770	3110	2233	2062	2797	2768	1948	2046	2767	3372	3384	2043	2939
SRX4451293	3406	3109	2156	3339	4745	1106	2252	3059	2048	2390	2295	2193	2933	2239	1996	2003	3558	3222	1016	2978	2997	2013	2868	2912	2332	2539	2123	752	2986	3030	3454	2879	2875	2408	2118	2379	2888	3231	2325	2312	2914	2879	2039	2138	2884	3493	2556	2136	3052
SRX4451294	3281	2984	2021	3208	5056	1163	2162	2955	1955	3488	2210	2105	2876	2168	1898	1907	3434	2876	1149	2897	2902	1921	2758	2810	2247	2448	2033	997	2884	2929	3344	2765	2777	2316	2029	2288	2787	3127	2234	2061	2809	2787	1947	2044	2782	3378	3404	2045	2954
SRX4451295	3400	3102	2025	3325	5057	1282	2277	3075	2073	3607	2209	2102	2995	2289	2020	2029	3551	2991	1267	3020	3017	2042	2881	2931	2364	2567	2149	1113	3003	3050	3467	2887	2895	2318	2030	2406	2908	3244	2233	2063	2931	2903	2068	2166	2904	3507	3521	2048	3076
SRX4451296	3305	3005	1826	3233	4696	1678	1954	2801	1710	3342	1963	1854	2727	1925	643	655	3459	2847	1660	2743	2756	680	2614	2663	2006	2209	1784	1514	2733	2773	3196	2626	2571	1949	1790	2050	2638	2973	1995	1974	2635	2500	692	708	2633	3227	3370	1800	2795
SRX4451297	2736	2429	1516	2657	4472	455	1580	2416	1364	2921	1653	1540	2249	1572	1436	1378	2913	2540	469	2359	2315	1403	2182	2244	1649	1942	1438	119	2305	2346	2771	2195	2207	1748	1478	1694	2221	2546	1645	1673	2233	2208	1383	1482	2213	2838	3080	1452	2374
SRX4451298	3275	2966	1805	3193	4569	1619	1879	2756	1659	3308	1960	1841	2680	1817	518	490	3453	2803	1623	2737	2705	633	2568	2628	1870	2244	1738	1452	2685	2733	3152	2582	2537	1893	1784	1940	2602	2929	1945	1979	2617	2458	472	699	2602	3235	3335	1706	2747
SRX4451299	3405	3109	2154	3339	4745	1099	2248	3058	2047	2392	2293	2192	2931	2232	1991	1999	3559	3225	1010	2975	2996	2023	2864	2911	2330	2534	2118	749	2986	3032	3454	2877	2878	2404	2117	2375	2887	3231	2324	2309	2912	2878	2035	2133	2881	3494	2554	2131	3059
SRX4451300	1244	1209	2440	1165	5226	2433	2516	850	2320	1487	2580	2479	690	2412	2487	2508	1396	767	2419	932	792	2513	991	824	2486	2824	2405	2257	874	887	1137	766	763	2696	2402	2524	773	1020	2608	2605	792	692	2467	2564	768	952	1571	2461	997
SRX4451301	1454	1418	2638	1380	5361	2622	2738	1209	2529	1757	2787	2679	1132	2501	2694	2696	1607	1127	2606	721	1154	2716	749	1087	2578	3029	2613	2457	1147	1246	1200	1038	1036	2899	2602	2618	1043	1387	2832	2816	1059	1053	2675	2772	1036	1313	1926	2622	775
SRX4833844	3143	2840	1055	3068	4563	1859	1745	2741	1384	3271	200	1016	2658	1223	1787	1882	3308	2817	1859	2686	2677	1900	2472	2617	1314	1679	1069	1691	2663	2705	3044	2470	2496	1305	1006	1360	2568	2899	214	1159	2600	2565	1901	2000	2568	3169	3348	1068	2735
SRX4833845	3234	2924	1775	3155	4852	1592	1845	2759	1619	3277	1929	1802	2646	1780	522	452	3414	2761	1595	2706	2672	615	2537	2595	1834	2207	1705	1421	2648	2695	3116	2546	2412	1859	1753	1900	2477	2892	1912	1941	2578	2413	493	699	2566	3192	3295	1723	2701
SRX5185630	1188	1152	2414	1110	5685	2392	2542	912	2304	1086	2556	2444	842	2391	2581	2483	1335	834	2290	921	861	2495	972	464	2470	2291	2376	2219	487	932	1104	470	459	2672	2373	2503	470	1084	2583	2588	339	758	2456	2499	204	1009	1636	2393	946
SRX5185631	1159	1124	2398	1086	5444	2375	2518	893	2276	1074	2540	2527	816	2362	2551	2464	1307	809	2273	956	837	2520	958	411	2463	2267	2353	2204	434	922	1064	414	405	2653	2370	2482	414	1057	2567	2602	369	729	2430	2416	354	994	1608	2444	920
SRX5185632	1185	1150	2421	1108	5686	2401	2510	912	2307	1038	2566	2455	818	2389	2577	2492	1336	815	2298	893	862	2501	969	414	2470	2292	2379	2228	438	927	1102	419	412	2674	2383	2502	420	1082	2594	2595	287	737	2455	2499	238	1016	1615	2429	943
SRX5185633	1239	1204	2473	1162	5495	2458	2555	854	2359	1136	2616	2600	897	2305	2636	2545	1385	889	2350	1020	914	2559	1039	487	2385	2345	2405	2282	507	890	1158	494	481	2734	2440	2418	492	1137	2645	2646	274	808	2513	2553	333	955	1691	2461	1002
SRX5185634	1825	1788	3047	1746	5834	3125	3128	1418	2934	1447	3187	3077	1460	2880	3253	3163	1971	1446	3016	1526	1477	3186	1591	652	2957	2919	2978	2946	848	1455	1722	1057	1044	3303	3001	2989	1056	1700	3214	3219	605	1373	3131	3169	676	1517	2253	3031	1565
SRX5185635	1164	1127	2388	1087	5677	2370	2506	885	2286	1062	2532	2421	821	2365	2555	2455	1315	813	2264	883	841	2471	950	440	2446	2269	2356	2203	467	904	1081	444	439	2644	2350	2479	447	1063	2560	2565	314	734	2429	2476	267	1323	1611	2368	920
SRX5185636	1242	1205	2467	1162	5702	2449	2531	961	2361	1057	2608	2473	848	2444	2633	2533	1390	837	2319	911	914	2526	1028	437	2498	2348	2432	2255	461	930	1135	441	434	2723	2426	2555	445	1135	2636	2644	312	761	2507	2553	265	1396	1638	2446	998
SRX5185637	1353	1225	2503	1275	5511	2490	2618	992	2392	1246	2619	2546	919	2446	2594	2502	1473	1004	2473	1036	940	2517	1063	612	2556	2376	2437	2316	636	995	1274	542	540	2772	2441	2590	515	1133	2683	2677	584	801	2464	2619	558	1429	1714	2489	1028
SRX5185638	1228	1194	2459	1151	5723	2443	2567	959	2344	1101	2600	2490	886	2432	2575	2490	1377	874	2340	956	903	2515	1013	479	2508	2333	2419	2265	500	990	1144	481	471	2714	2419	2541	485	1125	2631	2633	340	800	2476	2519	204	1056	1678	2467	989
SRX5185639	1204	1169	2430	1129	5673	2409	2559	927	2322	1077	2575	2461	860	2406	2596	2499	1354	855	2304	938	880	2526	989	452	2488	2305	2396	2241	477	947	1119	457	449	2692	2392	2521	457	1101	2601	2602	326	774	2473	2515	191	1028	1654	2409	964
SRX5354712	3233	2937	1737	3164	4820	1593	1866	2729	1621	3297	1878	1866	2658	1828	676	593	3385	2780	1571	2722	2681	612	2561	2594	1914	1612	1698	1423	2659	2704	3043	2558	2502	1853	1711	1951	2565	2905	1913	1886	2588	2431	619	717	2560	3170	3304	1719	2727
SRX7372348	2895	2592	717	2816	4324	1475	928	2397	692	2949	822	848	2316	889	1433	1357	3044	2542	1463	2389	2335	1359	2215	2270	984	828	742	1298	2316	2358	2787	2214	2148	834	683	1023	2220	2550	839	894	2245	2206	1369	1471	2218	2830	3070	730	2395
SRX8202670	2880	2587	1417	2809	4531	1265	1556	2365	1305	2314	1561	1454	2296	1522	383	256	3033	2416	1259	2324	2323	319	2197	2240	1609	1308	1387	1114	2278	2343	2779	2198	2141	1535	1379	1646	2205	2541	1593	1573	2215	2070	322	430	2180	2814	2337	1394	2383
SRX8209345	2972	2672	349	2899	4441	1653	1035	2567	803	3095	971	865	2490	992	1738	1664	3130	2729	1640	2515	2502	1682	2378	2444	1090	927	853	1477	2495	2531	2860	2293	2333	1093	315	1132	2394	2732	983	999	2423	2393	1684	1785	2396	3006	3251	460	2564
[truncated: 414 more columns]
