# Supplementary material for: Mycobacterium tuberculosis epidemiology in Oman: whole-genome sequencing uncovers transmission pathways
Source: Microbiol Spectr. 2023 Sep 28;11(5):e02420-23. doi: 10.1128/spectrum.02420-23 (PMC10581073; doi:10.1128/spectrum.02420-23)
Supplement: Table S6 — Accession numbers of publicly available isolates used in network analysis. [file spectrum.02420-23-s0007.xlsx]

## Sheet: Sheet1
Isolate Name	Country of Origin	Accession
India_5	India	SRR10695721
Pakistan_3	Pakistan	SRR11638839
Pakistan_1	Pakistan	SRR14088348
Pakistan_2	Pakistan	SRR14088393
India_7	India	SRR15222187
India_2	India	SRR15364447
India_1	India	SRR15465758
India_6	India	SRR15506895
India_3	India	SRR15506912
India_4	India	SRR7585400
Philippines_3	Philippines	SRR5338518
Philippines_2	Philippines	SRR5338519
Philippines_4	Philippines	SRR5338520
Philippines_5	Philippines	SRR5338521
Philippines_1	Philippines	SRR5338522
Pakistan_4	Pakistan	SRR8552928
Tanzania_2	Tanzania	ERR3077932
Tanzania_3	Tanzania	ERR3077943
Tanzania_4	Tanzania	ERR3077945
Tanzania_5	Tanzania	ERR3077951
Tanzania_1	Tanzania	ERR3077970
Bangladesh_1	Bangladesh	ERR4553988
Bangladesh_2	Bangladesh	ERR4553989
Bangladesh_3	Bangladesh	ERR4553990
Bangladesh_4	Bangladesh	ERR4553992
Bangladesh_5	Bangladesh	ERR4553995
Pakistan_5	Pakistan	SRR14088364
Pakistan_6	Pakistan	SRR14088365
